# Supplementary material for: Transcriptomic Analysis of Circulating Leukocytes Reveals Novel Aspects of the Host Systemic Inflammatory Response to Sheep Scab Mites
Source: PLoS One. 2012 Aug 3;7(8):e42778. doi: 10.1371/journal.pone.0042778 (PMC3411848; doi:10.1371/journal.pone.0042778)
Supplement: File S1 — Contains the fold-change, annotation and cluster assignment data for all of the significantly differentially expressed genes (p = ≤0.05) in circulating leukocyte RNA following infestation with P. ovis . (XLSX) [file pone.0042778.s001.xlsx]

## Sheet: Additional File 1_040212
ProbeName	Fold change 0 vs 1 wpi	Fold change 0 vs 3 wpi	Fold change 0 vs 6 wpi	Fold change 1 wpi vs 3 wpi	Fold change 1 wpi vs 6 wpi	Fold change 3 wpi vs 6 wpi	Cluster Assignment	Accession No	Gene Symbol	Description
A_73_100216	-1.03901	1.03336	-1.83452	1.07367	-1.76564	-1.89572	Cluster3	XM_584372	ADHFE1	Bos taurus similar to Homo sapiens alcohol dehydrogenase, iron containing, 1 (ADHFE1)
A_73_100262	1.08281	1.44475	3.23675	1.33426	2.98921	2.24035	Cluster1	AW478214
A_73_100385	1.53381	1.67907	7.22261	1.09471	4.70893	4.30155	Cluster1	NM_001034774	TPPP3	Bos taurus similar to Homo sapiens brain specific protein (CGI-38)
A_73_100418	1.1117	1.18238	1.98399	1.06358	1.78464	1.67796	Cluster2	XM_865043	GCSH	PREDICTED: Bos taurus similar to Glycine cleavage system H protein, mitochondrial precursor (LOC613861)
A_73_100499	1.11909	1.2239	2.25535	1.09365	2.01534	1.84275	Cluster2	AU278579	ITPK1	Bos taurus similar to Homo sapiens inositol 1,3,4-triphosphate 5/6 kinase (ITPK1)
A_73_100518	1.36807	1.12985	6.26029	-1.21085	4.57599	5.54083	Cluster5	XM_878997	ECM1	Bos taurus similar to Homo sapiens extracellular matrix protein 1 (ECM1), transcript variant 1
A_73_100542	1.26974	1.45994	2.21333	1.1498	1.74314	1.51604	Cluster2	XM_877162	HNRNPL	PREDICTED: Bos taurus similar to heterogeneous nuclear ribonucleoprotein L isoform a, transcript variant 4 (LOC504520)
A_73_100547	-1.35014	-1.91998	-2.68785	-1.42206	-1.99079	-1.39994	Cluster6	BM446241	DMXL2
A_73_100622	1.44641	1.7742	6.11617	1.22663	4.22853	3.44728	Cluster1	NM_001024511	TADA3L	Bos taurus transcriptional adaptor 3-like isoform b (TADA3L)
A_73_100627	-1.16822	-1.14104	-2.56874	1.02382	-2.19886	-2.25124	Cluster3	XM_612459	EHBP1	Bos taurus similar to Homo sapiens EH domain binding protein 1 (EHBP1)
A_73_100656	-1.22929	-3.7274	-3.22363	-3.03215	-2.62235	1.15627	Cluster4	NM_174807	CRYBB2	Bos taurus crystallin, beta B2 (CRYBB2)
A_73_100660	-1.14016	-1.12808	-2.02268	1.01071	-1.77403	-1.79304	Cluster3	XM_598571	SRBD1	Bos taurus similar to Homo sapiens S1 RNA binding domain 1 (SRBD1)
A_73_100677	1.14669	1.12447	2.08094	-1.01976	1.81473	1.85059	Cluster1	NM_001034319	ACAA1	Bos taurus similar to Homo sapiens acetyl-Coenzyme A acyltransferase 1 (peroxisomal 3-oxoacyl-Coenzyme A thiolase) (ACAA1), nuclear gene encoding mitochondrial protein
A_73_100689	-1.08508	-1.04874	-2.01946	1.03465	-1.86111	-1.9256	Cluster3	BM031053	VPS13A	Bos taurus similar to Homo sapiens vacuolar protein sorting 13 homolog A (S. cerevisiae) (VPS13A), transcript variant A
A_73_100730	1.19252	1.16626	2.09024	-1.02252	1.75279	1.79226	Cluster2	XM_581879	DOCK5	Bos taurus similar to Homo sapiens dedicator of cytokinesis 5 (DOCK5)
A_73_100751	-1.31009	-1.28342	-1.89858	1.02078	-1.4492	-1.47932	Cluster3	NM_174311	EPB41	Bos taurus erythrocyte membrane protein band 4.1 (elliptocytosis 1, RH-linked) (EPB41)
A_73_100811	-1.07775	1.01634	-1.83178	1.09536	-1.69963	-1.86171	Cluster3	XM_612961	PPP3CC	Bos taurus similar to Homo sapiens protein phosphatase 3 (formerly 2B), catalytic subunit, gamma isoform (calcineurin A gamma) (PPP3CC)
A_73_100847	1.26546	1.27312	3.9074	1.00605	3.08772	3.06915	Cluster1	XM_584430	ART5	Bos taurus similar to Homo sapiens ADP-ribosyltransferase 5 (ART5)
A_73_100878	1.11708	1.22879	1.96885	1.1	1.76249	1.60227	Cluster2	NM_001034034	GAPDH	Bos taurus glyceraldehyde-phosphate-dehydrogenase (GAPDH)
A_73_100914	-1.10379	-1.05679	-1.90285	1.04447	-1.72393	-1.80059	Cluster3	BF046154	HLTF	Bos taurus similar to Homo sapiens SWI/SNF related, matrix associated, actin dependent regulator of chromatin, subfamily a, member 3 (SMARCA3), transcript variant 1
A_73_100915	-1.08138	-1.04223	-1.86102	1.03757	-1.72096	-1.78561	Cluster3	CB533923	GARNL1	Bos taurus similar to Homo sapiens GTPase activating Rap/RanGAP domain-like 1 (GARNL1), transcript variant 2
A_73_100966	1.11337	1.10665	2.04483	-1.00607	1.83662	1.84777	Cluster1	XM_593447	CCDC61	PREDICTED: Bos taurus hypothetical LOC515425 (LOC515425)
A_73_100984	-1.14082	-1.10272	-2.1464	1.03455	-1.88146	-1.94646	Cluster3	EE909002	MAML2	Bos taurus similar to Homo sapiens mastermind-like 2 (Drosophila) (MAML2)
A_73_101035	1.15939	1.3695	2.29709	1.18122	1.98129	1.67732	Cluster2	AV590014	CSNK1E	Bos taurus similar to Homo sapiens casein kinase 1, epsilon (CSNK1E), transcript variant 1
A_73_101046	1.14848	1.14658	3.08008	-1.00166	2.68188	2.68632	Cluster1	XM_863898	MBOAT7	Bos taurus similar to Homo sapiens leukocyte receptor cluster (LRC) member 4 (LENG4)
A_73_101055	1.12281	1.10546	1.82931	-1.01569	1.62923	1.65479	Cluster1	XM_867368	NOL12	Bos taurus similar to Homo sapiens nucleolar protein 12 (NOL12)
A_73_101073	2.52325	5.58583	18.1095	2.21374	7.17705	3.24204	Cluster1	AW631621	AMPD3	Bos taurus similar to Homo sapiens adenosine monophosphate deaminase (isoform E) (AMPD3), transcript variant 1
A_73_101112	-1.18228	-1.13194	-2.15369	1.04447	-1.82165	-1.90266	Cluster3	CB224340	MAP3K1	Bos taurus similar to PREDICTED: Homo sapiens mitogen-activated protein kinase kinase kinase 1 (MAP3K1)
A_73_101127	-1.07885	-1.11869	-2.28166	-1.03693	-2.11489	-2.03958	Cluster3	XM_582418	ALS2CR2	Bos taurus similar to Homo sapiens amyotrophic lateral sclerosis 2 (juvenile) chromosome region, candidate 2 (ALS2CR2)
A_73_101130	-1.1747	1.05334	-1.97808	1.23736	-1.6839	-2.08358	Cluster3	XM_864390	FN1	Bos taurus similar to Homo sapiens fibronectin 1 (FN1), transcript variant 3
A_73_101135	1.00583	1.04681	1.97224	1.04075	1.9608	1.88404	Cluster2	NM_001038110	VASP	Bos taurus similar to Homo sapiens vasodilator-stimulated phosphoprotein (VASP), transcript variant 1
A_73_101142	-1.21855	-1.17978	-2.12179	1.03287	-1.74124	-1.79847	Cluster3	XM_865776	GPBP1	Bos taurus similar to Homo sapiens GC-rich promoter binding protein 1 (GPBP1)
A_73_101204	-1.04207	1.06631	-2.12446	1.11117	-2.0387	-2.26534	Cluster3	XM_593272	ALG13	Bos taurus similar to Homo sapiens chromosome X open reading frame 45 (CXorf45)
A_73_101210	1.35879	2.51584	8.66461	1.85153	6.37673	3.44403	Cluster1	XM_867675	DAPK2	PREDICTED: Bos taurus similar to death-associated kinase 2 (predicted) (LOC615779)
A_73_101283	1.59205	2.16227	5.2715	1.35816	3.31113	2.43795	Cluster1	AW314927	CCDC85A	Bos taurus similar to PREDICTED: Homo sapiens KIAA1912 protein (KIAA1912)
A_73_101287	1.00383	-1.14749	1.78689	-1.15189	1.78007	2.05045	Cluster5	NM_001037628	SELPLG	Bos taurus similar to Homo sapiens selectin P ligand (SELPLG)
A_73_101308	1.03403	1.08914	2.30155	1.0533	2.22581	2.11318	Cluster1	XM_581707	PAK1	PREDICTED: Bos taurus similar to Serine/threonine-protein kinase PAK 1 (p21-activated kinase 1) (PAK-1) (P68-PAK) (Alpha-PAK) (Protein kinase MUK2) (LOC505420), partial mRNA.
A_73_101345	1.02533	1.06208	2.07346	1.03585	2.02223	1.95225	Cluster2	XM_581156	GLIPR2	Bos taurus similar to Homo sapiens chromosome 9 open reading frame 19 (C9orf19)
A_73_101376	1.19289	1.44867	2.43585	1.21442	2.04197	1.68144	Cluster2	XM_589610	LOC113230	Bos taurus similar to PREDICTED: Homo sapiens hypothetical protein LOC113230 (LOC113230)
A_73_101406	1.56397	1.51058	3.36351	-1.03534	2.15062	2.22663	Cluster1	BM285494
A_73_101413	-1.0757	-1.04745	-2.15698	1.02696	-2.0052	-2.05926	Cluster3	XM_592388	FAM179B	Bos taurus similar to Homo sapiens KIAA0423 (KIAA0423)
A_73_101454	1.1815	1.29279	2.66895	1.0942	2.25895	2.06448	Cluster1	NM_001034280	LTA4H	Bos taurus similar to Homo sapiens leukotriene A4 hydrolase (LTA4H)
A_73_101462	1.48071	1.54214	2.26571	1.04148	1.53015	1.46921	Cluster2	NM_001037629	TIMM8B	Bos taurus similar to Homo sapiens translocase of inner mitochondrial membrane 8 homolog B (yeast) (TIMM8B)
A_73_101554	-1.08884	-1.18144	-1.89028	-1.08505	-1.73606	-1.59998	Cluster3	XM_583622	BRCA2	PREDICTED: Bos taurus similar to Breast cancer type 2 susceptibility protein (Fanconi anemia grodown D1 protein) (LOC507069)
A_73_101634	-1.11859	-1.1044	-1.85594	1.01285	-1.65918	-1.6805	Cluster3	AW462541	CDON	Bos taurus similar to Homo sapiens Cdon homolog (mouse) (CDON)
A_73_101654	-1.24731	-18.8943	-25.8319	-15.148	-20.7101	-1.36718	Cluster4	NM_174702	AQP1	Bos taurus aquaporin 1 (Aqp1)
A_73_101726	1.27503	1.35747	3.36554	1.06466	2.63959	2.47927	Cluster1	XM_868377	C9orf150	Bos taurus similar to Homo sapiens chromosome 9 open reading frame 150 (C9orf150)
A_73_101744	1.05279	1.30893	1.80923	1.24329	1.7185	1.38222	Cluster2	XM_580300	PRKAG2	Bos taurus similar to Homo sapiens protein kinase, AMP-activated, gamma 2 non-catalytic subunit (PRKAG2), transcript variant a
A_73_101755	1.20154	1.44155	3.55358	1.19975	2.95752	2.46511	Cluster1	XM_585735	PLCB2	Bos taurus similar to Homo sapiens phospholipase C, beta 2 (PLCB2)
A_73_101815	-1.16831	-1.11027	-1.98085	1.05227	-1.69549	-1.78412	Cluster3	L41691	RANBP2	Bos taurus (clones L6, C15, C12, C8, C9, C17, C19, C12, C18, C5, C6, C3, C13, C10, C47) mRNA, 3' end of cds
A_73_101816	1.45983	-15.484	-59.1729	-22.604	-86.3821	-3.82154	Cluster4	NM_001035103	ALAS2	Bos taurus similar to Homo sapiens aminolevulinate, delta-, synthase 2 (sideroblastic/hypochromic anemia) (ALAS2), nuclear gene encoding mitochondrial protein, transcript variant 1
A_73_101840	-1.20882	-1.16914	-1.8144	1.03394	-1.50097	-1.55192	Cluster3	XM_870919	RAB23	Bos taurus similar to Homo sapiens RAB23, member RAS oncogene family (RAB23), transcript variant 1
A_73_101848	1.11307	1.09919	1.83004	-1.01263	1.64413	1.6649	Cluster2	XM_591400	PAK2	Bos taurus similar to Homo sapiens p21 (CDKN1A)-activated kinase 2 (PAK2)
A_73_101907	1.23021	1.26538	2.06183	1.02859	1.676	1.62941	Cluster1	NM_001014852	PAK1IP1	Bos taurus PAK1 interacting protein 1 (PAK1IP1)
A_73_101967	1.01981	1.08267	-1.66525	1.06164	-1.69824	-1.80291	Cluster3	XM_602577	ZNF300	Bos taurus similar to Homo sapiens zinc finger protein 300 (ZNF300)
A_73_101999	-1.31395	-1.5407	2.2173	-1.17257	2.91342	3.4162		NM_173897	CA4	Bos taurus carbonic anhydrase IV (CA4)
A_73_102000	1.05651	1.14161	1.89794	1.08054	1.79642	1.66251	Cluster2	NM_001035480	C12orf24	Bos taurus similar to Homo sapiens chromosome 12 open reading frame 24 (C12orf24)
A_73_102011	1.12266	1.13932	1.95361	1.01483	1.74016	1.71472	Cluster2	NM_001035328	C22orf25	Bos taurus similar to Homo sapiens chromosome 22 open reading frame 25 (C22orf25)
A_73_102015	1.27207	1.44933	2.37323	1.13935	1.86565	1.63746	Cluster2	XM_581895	COBL	PREDICTED: Bos taurus similar to cordon-bleu homolog (LOC505588)
A_73_102018	-1.19624	-1.08778	3.24111	1.0997	3.87714	3.52562	Cluster5	NM_001038096	CFI	Bos taurus similar to Homo sapiens complement factor I (CFI)
A_73_102022	1.20815	1.14025	2.37059	-1.05955	1.96217	2.07901	Cluster1	CB437207	MAN1A2	Bos taurus similar to Homo sapiens mannosidase, alpha, class 1A, member 2 (MAN1A2)
A_73_102105	2.63103	3.63075	10.7936	1.37997	4.10244	2.97284	Cluster1	NM_174594	RNASE6	Bos taurus ribonuclease k6 (RNASE6)
A_73_102134	3.10634	5.76226	17.4714	1.855	5.62446	3.03205	Cluster1	NM_174501	ALOX15	Bos taurus arachidonate 15-lipoxygenase (ALOX15)
A_73_102173	1.22276	1.21655	3.72464	-1.0051	3.0461	3.06165	Cluster1	XM_592814	P2RX1	Bos taurus similar to Homo sapiens purinergic receptor P2X, ligand-gated ion channel, 1 (P2RX1)
A_73_102178	1.07361	1.22637	1.88033	1.14229	1.75142	1.53325	Cluster2	NM_182989	PEMT	Bos taurus phosphatidylethanolamine N-methyltransferase (PEMT)
A_73_102193	-1.27381	-1.14499	-2.18097	1.11251	-1.71216	-1.90479	Cluster3	XM_869704	EVI2B	Bos taurus similar to Homo sapiens ecotropic viral integration site 2B (EVI2B)
A_73_102213	1.2217	1.25233	2.7564	1.02507	2.2562	2.20102	Cluster1	CB166941	TLR2
A_73_102243	1.12361	1.35831	3.03323	1.20888	2.69955	2.23309	Cluster1	NM_174114	MSRA	Bos taurus methionine sulfoxide reductase A (MSRA)
A_73_102282	-1.01233	1.26426	5.27846	1.27984	5.34355	4.17515	Cluster1	NM_001034669	ASB2	Bos taurus similar to Homo sapiens ankyrin repeat and SOCS box-containing 2 (ASB2)
A_73_102327	1.17384	1.44096	2.41666	1.22756	2.05876	1.67712	Cluster2	XM_593152	ABCD1	Bos taurus similar to Homo sapiens ATP-binding cassette, sub-family D (ALD), member 1 (ABCD1)
A_73_102402	1.04532	1.14194	2.19136	1.09243	2.09636	1.91899	Cluster2	NM_174349	ICAM3	Bos taurus intercellular adhesion molecule 3 (ICAM3)
A_73_102413	1.25309	1.35203	2.71169	1.07896	2.16401	2.00564	Cluster1	XM_866080	CDC14C	Bos taurus similar to PREDICTED: Homo sapiens CDC14 cell division cycle 14 homolog C (S. cerevisiae), transcript variant 1 (CDC14C)
A_73_102422	1.0893	1.4537	1.89749	1.33453	1.74193	1.30528	Cluster2	BM286287	FAM101B
A_73_102434	1.19717	1.17909	1.81129	-1.01534	1.51297	1.53618	Cluster2	XM_880160	ESRRA	Bos taurus similar to Homo sapiens estrogen-related receptor alpha (ESRRA)
A_73_102450	1.26536	1.38597	1.85006	1.09532	1.46208	1.33485	Cluster2	XM_582844	MNAB	Bos taurus similar to Homo sapiens membrane associated DNA binding protein (MNAB)
A_73_102495	1.14367	1.4063	1.89981	1.22964	1.66116	1.35093	Cluster2	NM_001015575	RNF25	Bos taurus ring finger protein 25 (RNF25)
A_73_102503	1.19515	1.27071	3.14946	1.06323	2.63521	2.4785	Cluster1	XM_582296	CASP3	PREDICTED: Bos taurus caspase-3 (LOC408016)
A_73_102524	1.88294	4.55098	3.64794	2.41696	1.93736	-1.24755	Cluster2	NM_174117	MYH1	Bos taurus myosin, heavy polypeptide 1, skeletal muscle, adult (MYH1)
A_73_102526	1.07592	1.11038	2.04356	1.03202	1.89935	1.84042	Cluster2	CB445860
A_73_102536	-1.21445	-1.02477	-2.42771	1.18509	-1.99901	-2.36902	Cluster3	XM_608822	TRUB1	Bos taurus similar to Homo sapiens TruB pseudouridine (psi) synthase homolog 1 (E. coli) (TRUB1)
A_73_102550	1.18246	1.24459	3.04195	1.05255	2.57256	2.44413	Cluster1	AV667221
A_73_102611	2.49946	5.65912	19.7755	2.26414	7.91192	3.49445	Cluster1	XM_589289	TM4SF5	Bos taurus similar to Homo sapiens transmembrane 4 L six family member 5 (TM4SF5)
A_73_102629	1.03343	1.06252	1.98918	1.02815	1.92483	1.87212	Cluster2	XM_590935	IQCD	Bos taurus similar to Homo sapiens IQ motif containing D (IQCD)
A_73_102681	1.09391	1.41223	2.41668	1.29099	2.20921	1.71125	Cluster2	XM_595195	GGA2	Bos taurus similar to Homo sapiens golgi associated, gamma adaptin ear containing, ARF binding protein 2 (GGA2)
A_73_102690	-1.18317	-1.08736	-2.21675	1.08811	-1.87356	-2.03865	Cluster3	BE722771	ATRX	Bos taurus similar to Homo sapiens alpha thalassemia/mental retardation syndrome X-linked (RAD54 homolog, S. cerevisiae) (ATRX), transcript variant 2
A_73_102736	1.84733	2.06373	9.92143	1.11714	5.37069	4.80753	Cluster1	XM_867207	SEPT5	Bos taurus similar to Homo sapiens septin 5 (SEPT5)
A_73_102827	3.10931	3.85038	12.9179	1.23834	4.1546	3.35498	Cluster1	XM_865271	COLEC11	Bos taurus similar to Homo sapiens collectin sub-family member 11 (COLEC11), transcript variant 1
A_73_102864	-1.07013	-1.16515	-2.15828	-1.0888	-2.01684	-1.85236	Cluster3	XM_583601	CSTF1	Bos taurus similar to Homo sapiens cleavage stimulation factor, 3' pre-RNA, subunit 1, 50kDa (CSTF1), transcript variant 2
A_73_102896	1.11537	1.16388	1.88234	1.04349	1.68763	1.61729	Cluster2	XM_593587	PLEKHM2	Bos taurus similar to PREDICTED: Homo sapiens pleckstrin homology domain containing, family M (with RUN domain) member 2 (PLEKHM2)
A_73_102916	1.19826	1.029	1.81194	-1.16449	1.51214	1.76088	Cluster1	NM_001037584	CHMP1A	Bos taurus similar to Homo sapiens procollagen (type III) N-endopeptidase (PCOLN3)
A_73_102935	-1.04813	-1.62977	8.24854	-1.55493	8.64553	13.4432	Cluster5	XM_614753	PTX3	Bos taurus similar to Homo sapiens pentraxin-related gene, rapidly induced by IL-1 beta (PTX3)
A_73_102937	1.68219	2.03481	2.71191	1.20962	1.61214	1.33276	Cluster2	XM_868353	RHOBTB1	Bos taurus similar to Homo sapiens Rho-related BTB domain containing 1 (RHOBTB1), transcript variant 1
A_73_103051	1.19537	1.15937	2.08865	-1.03105	1.74729	1.80154	Cluster1	XM_591219	C16orf33	Bos taurus similar to Homo sapiens chromosome 16 open reading frame 33 (C16orf33)
A_73_103068	1.21486	1.46074	2.90898	1.2024	2.39451	1.99144	Cluster2	XM_606956	CSF2RB	Bos taurus similar to Homo sapiens colony stimulating factor 2 receptor, beta, low-affinity (granulocyte-macrophage) (CSF2RB)
A_73_103070	1.41854	1.7703	6.28607	1.24797	4.43137	3.55085	Cluster1	AW483566	C3AR1
A_73_103106	-1.34447	-3.05283	-3.65721	-2.27066	-2.72019	-1.19797	Cluster4	XM_864423	EP400NL	Bos taurus similar to Homo sapiens EP400 N-terminal like (EP400NL)
A_73_103134	1.28025	1.3556	2.54269	1.05885	1.98608	1.87569	Cluster2	BG693723	SLC16A14	Bos taurus similar to Homo sapiens solute carrier family 16, member 14 (monocarboxylic acid transporter 14) (SLC16A14)
A_73_103145	1.14192	1.13993	1.90892	-1.00175	1.67168	1.6746	Cluster2	NM_001037470	PLEKHG3	Bos taurus similar to Homo sapiens pleckstrin homology domain containing, family G (with RhoGef domain) member 3 (PLEKHG3)
A_73_103235	-1.20698	-1.15155	-1.92204	1.04814	-1.59244	-1.66909	Cluster3	XM_581880	CLPX	Bos taurus similar to Homo sapiens ClpX caseinolytic peptidase X homolog (E. coli) (CLPX)
A_73_103241	1.23758	1.35008	2.38993	1.0909	1.93114	1.77022	Cluster1	AW479491	SH3GLB1	Bos taurus similar to Homo sapiens SH3-domain GRB2-like endophilin B1 (SH3GLB1)
A_73_103272	1.59959	2.31547	7.84399	1.44754	4.90375	3.38764	Cluster1	XM_865204	SMPD3	Bos taurus similar to Homo sapiens sphingomyelin phosphodiesterase 3, neutral membrane (neutral sphingomyelinase II) (SMPD3)
A_73_103280	1.06164	1.13692	1.83481	1.0709	1.72827	1.61384	Cluster2	NM_001024493	TRPV2	Bos taurus transient receptor potential cation channel, subfamily V, member 2 (TRPV2)
A_73_103292	1.10695	1.15102	1.86994	1.03981	1.68927	1.6246	Cluster2	AF451179	PLEKHQ1	Bos taurus similar to Homo sapiens pleckstrin homology domain containing, family Q member 1 (PLEKHQ1)
A_73_103355	-1.1875	-1.16701	-2.89967	1.01755	-2.44183	-2.48469	Cluster3	XM_865894	MORC3	Bos taurus similar to Homo sapiens MORC family CW-type zinc finger 3 (MORC3)
A_73_103370	1.1752	1.4106	2.12719	1.20031	1.81007	1.50801	Cluster2	XM_616575	EMB	Bos taurus similar to Homo sapiens embigin homolog (mouse) (EMB)
A_73_103391	-1.22456	-1.38618	-2.90612	-1.13198	-2.37318	-2.09649	Cluster3	XM_583622	BRCA2	Bos taurus similar to Homo sapiens breast cancer 2, early onset (BRCA2)
A_73_103398	-1.13325	-1.10664	1.94817	1.02405	2.20776	2.15591	Cluster1	XM_585965	CCNJL	Bos taurus similar to Homo sapiens cyclin J-like (CCNJL)
A_73_103446	-1.29098	-3.89847	-3.3096	-3.01978	-2.56365	1.17793	Cluster4	XM_599739	FGF19	PREDICTED: Bos taurus similar to Fibroblast growth factor 19 precursor (FGF-19) (LOC521475)
A_73_103476	1.04001	1.1506	2.02977	1.10633	1.95168	1.7641	Cluster1	NM_001034378	ANKRD1	Bos taurus similar to Homo sapiens ankyrin repeat domain 1 (cardiac muscle) (ANKRD1)
A_73_103486	1.01731	1.03588	-1.75884	1.01826	-1.78928	-1.82195	Cluster3	CB435735	HDAC9	Bos taurus similar to Homo sapiens histone deacetylase 9 (HDAC9), transcript variant 3
A_73_103487	1.4195	1.32689	2.26754	-1.0698	1.59741	1.70891	Cluster1	CB422083	C21orf57
A_73_103491	1.25588	1.59677	2.14436	1.27143	1.70745	1.34293	Cluster2	XM_614673	NFATC3	Bos taurus similar to Homo sapiens nuclear factor of activated T-cells, cytoplasmic, calcineurin-dependent 3 (NFATC3), transcript variant 2
A_73_103532	1.88063	4.3827	10.4799	2.33045	5.57253	2.39119	Cluster1	XM_613650	NTRK1	Bos taurus similar to Homo sapiens neurotrophic tyrosine kinase, receptor, type 1 (NTRK1), transcript variant 2
A_73_103560	1.44881	1.66185	3.76865	1.14705	2.60121	2.26774	Cluster1	XM_618539	CDKL5	Bos taurus similar to Homo sapiens cyclin-dependent kinase-like 5 (CDKL5), transcript variant I
A_73_103563	-1.00189	-1.01743	2.08984	-1.01552	2.09378	2.12626	Cluster1	XM_589669	RPN1	PREDICTED: Bos taurus similar to Dolichyl-diphosphooligosaccharide--protein glycosyltransferase 67 kDa subunit precursor (Ribophorin I) (RPN-I) (LOC539818)
A_73_103626	-1.04385	1.02328	2.83419	1.06815	2.95847	2.76971	Cluster5	XM_584748	SLC28A3	Bos taurus similar to Homo sapiens solute carrier family 28 (sodium-codownled nucleoside transporter), member 3 (SLC28A3)
A_73_103739	-1.21794	-1.15433	-3.07781	1.05511	-2.52706	-2.66633	Cluster3	XM_882198	DNM1L	Bos taurus similar to Homo sapiens dynamin 1-like (DNM1L), transcript variant 3
A_73_103766	1.90154	2.66546	7.58554	1.40173	3.98915	2.84587	Cluster1	XM_869148	CCR3	Bos taurus similar to Homo sapiens chemokine (C-C motif) receptor 3 (CCR3), transcript variant 1
A_73_103796	1.31392	3.58435	19.0386	2.72799	14.49	5.31159	Cluster1	NM_174270	CHRM3	Bos taurus cholinergic receptor, muscarinic 3 (CHRM3)
A_73_103802	1.18335	1.02106	1.81772	-1.15894	1.53608	1.78023	Cluster1	NM_001025349	CRIP1	Bos taurus similar to Homo sapiens cysteine-rich protein 1 (intestinal) (CRIP1)
A_73_103817	2.17645	4.06159	13.1828	1.86615	6.05699	3.24571	Cluster1	XM_600712	FFAR2	Bos taurus similar to Homo sapiens free fatty acid receptor 2 (FFAR2)
A_73_103888	1.66268	2.68881	9.28416	1.61716	5.58386	3.45288	Cluster1	NM_177523	SOCS2	Bos taurus sdownpressor of cytokine signaling 2 (SOCS2)
A_73_104019	-1.31296	-1.20841	-3.23936	1.08652	-2.46722	-2.68069	Cluster3	NC_006853	MT-ATP8	Bos taurus ATP synthase F0 subunit 8 (ATP8)
A_73_104056	1.34335	1.73455	6.80494	1.29121	5.06565	3.92318	Cluster1	AW655967
A_73_104149	-1.19328	1.02066	-1.88974	1.21794	-1.58364	-1.92879	Cluster3	XM_868233	PCCA	Bos taurus similar to Homo sapiens propionyl Coenzyme A carboxylase, alpha polypeptide (PCCA)
A_73_104158	1.31367	1.76098	4.95707	1.3405	3.77346	2.81496	Cluster1	NM_001034664	PDZD3	Bos taurus similar to Homo sapiens PDZ domain containing 3 (PDZD3)
A_73_104212	-1.17068	-1.49555	4.11318	-1.2775	4.81522	6.15147	Cluster5	XM_868213	TCN1	PREDICTED: Bos taurus similar to transcobalamin I precursor (LOC616239)
A_73_104214	1.60876	2.71604	8.88655	1.68828	5.52384	3.27188	Cluster1	XM_598743	CAMK1	Bos taurus similar to Homo sapiens calcium/calmodulin-dependent protein kinase I (CAMK1)
A_73_104219	1.0875	1.92317	4.20016	1.76844	3.86223	2.18398	Cluster1	XM_580314	RAMP2	Bos taurus similar to Homo sapiens receptor (calcitonin) activity modifying protein 2 (RAMP2)
A_73_104257	-1.17885	-1.15047	-1.91419	1.02467	-1.62377	-1.66383	Cluster3	XM_597744	C6orf182	Bos taurus similar to Homo sapiens chromosome 6 open reading frame 182 (C6orf182)
A_73_104334	1.21426	1.22977	1.9395	1.01277	1.59726	1.57712	Cluster2	XM_870019	UBXN6	Bos taurus similar to Homo sapiens UBX domain containing 1 (UBXD1)
A_73_104361	-1.07251	1.03319	-1.77444	1.1081	-1.65448	-1.83332	Cluster3	XM_591155	KIAA1128	Bos taurus similar to Homo sapiens KIAA1128 (KIAA1128)
A_73_104480	1.22342	1.45449	6.66808	1.18887	5.45036	4.58448	Cluster1	NM_001034432	CREB3L3	Bos taurus cAMP responsive element binding protein 3-like 3 (CREB3L3)
A_73_104529	1.14003	1.16464	3.25337	1.02159	2.85376	2.79344	Cluster1	XM_591458	CENTD3	Bos taurus similar to Homo sapiens centaurin, delta 3 (CENTD3)
A_73_104543	-1.63219	-6.85989	-5.88976	-4.20288	-3.6085	1.16472	Cluster4	XM_593678	KIAA1529	PREDICTED: Bos taurus similar to KIAA1529 (LOC515625)
A_73_104572	2.3115	4.48089	9.6617	1.93852	4.17984	2.1562	Cluster1	XM_581155	FILIP1L	Bos taurus similar to Homo sapiens upregulated in ovarian cancer 1 (DOC1), transcript variant 1
A_73_104573	1.03838	1.1626	1.91093	1.11963	1.8403	1.64367	Cluster2	XM_881920	MAP1LC3A	Bos taurus similar to Homo sapiens microtubule-associated protein 1 light chain 3 alpha (MAP1LC3A), transcript variant 1
A_73_104594	1.29717	1.51241	4.90359	1.16593	3.78023	3.24223	Cluster1	AV591087
A_73_104595	1.12121	1.27265	2.13634	1.13507	1.90539	1.67866	Cluster2	XM_872046	NLRX1	Bos taurus similar to Homo sapiens NOD9 protein (NOD9), transcript variant 1
A_73_104610	1.11784	1.1129	2.48777	-1.00443	2.22552	2.23539	Cluster1	NM_175776	TSPO	Bos taurus benzodiazepine receptor (peripheral) (BZRP)
A_73_104677	4.11017	7.21694	52.5151	1.75587	12.7769	7.27664	Cluster1	NM_001035455	PDLIM1	Bos taurus similar to Homo sapiens PDZ and LIM domain 1 (elfin) (PDLIM1)
A_73_104724	1.23467	1.45565	3.11641	1.17898	2.52409	2.14091	Cluster2	NM_001034223	FHL3	Bos taurus similar to Homo sapiens four and a half LIM domains 3 (FHL3)
A_73_104765	-1.22517	-1.28897	2.24437	-1.05207	2.74974	2.89292	Cluster5	XM_614504	PAX8	Bos taurus similar to Homo sapiens paired box gene 8 (PAX8), transcript variant PAX8C
A_73_104774	-1.08191	1.00739	-1.99277	1.08991	-1.8419	-2.00751	Cluster3	NM_174082	HPSE	Bos taurus heparanase (HPSE)
A_73_104803	1.38651	1.37988	3.11139	-1.00481	2.24404	2.25483	Cluster1	XM_612494	CHD9	Bos taurus similar to Homo sapiens chromodomain helicase DNA binding protein 9 (CHD9)
A_73_104813	-1.147	-1.11933	-2.0635	1.02471	-1.79904	-1.8435	Cluster3	XM_867097	BAT2D1	Bos taurus similar to Homo sapiens BAT2 domain containing 1 (BAT2D1)
A_73_104835	1.12622	1.52269	4.29932	1.35204	3.81749	2.82351	Cluster1	BF041779	GRB10	Bos taurus similar to Homo sapiens growth factor receptor-bound protein 10 (GRB10), transcript variant 2
A_73_104847	-1.15367	-1.03627	-1.91866	1.1133	-1.66308	-1.85151	Cluster3	BP110863	CHD6	Bos taurus similar to Homo sapiens chromodomain helicase DNA binding protein 6 (CHD6)
A_73_104875	1.12334	1.15783	2.38136	1.0307	2.11989	2.05674	Cluster1	XM_879509	CAMK2G	Bos taurus similar to Homo sapiens calcium/calmodulin-dependent protein kinase (CaM kinase) II gamma (CAMK2G), transcript variant 1
A_73_104931	-1.26665	-7.07777	-8.33278	-5.5878	-6.57862	-1.17732	Cluster4	CB432044
A_73_104932	-1.4367	-1.40267	-3.79036	1.02426	-2.63824	-2.70224	Cluster3	EE914207	C20orf194	Bos taurus similar to PREDICTED: Homo sapiens chromosome 20 open reading frame 194, transcript variant 1 (C20orf194)
A_73_105035	-1.31506	-3.56145	-3.13675	-2.70819	-2.38525	1.13539	Cluster4	XM_608251	CRLF2	PREDICTED: Bos taurus similar to cytokine receptor-like factor 2 isoform 1 (LOC529792)
A_73_105059	1.22037	1.475	1.9899	1.20864	1.63057	1.34909	Cluster2	CB172561	LPIN1	Bos taurus similar to Homo sapiens lipin 1 (LPIN1)
A_73_105079	-1.10221	-1.01171	-2.23759	1.08945	-2.0301	-2.21169	Cluster3	XM_587637	SBF2	Bos taurus similar to Homo sapiens SET binding factor 2 (SBF2)
A_73_105093	-1.18881	-1.10738	-2.20291	1.07353	-1.85304	-1.9893	Cluster3	XM_585411	C7orf36	Bos taurus similar to Homo sapiens chromosome 7 open reading frame 36 (C7orf36)
A_73_105164	1.33385	1.52822	3.29892	1.14572	2.47322	2.15867	Cluster1	XM_873362	PYGL	Bos taurus similar to Homo sapiens phosphorylase, glycogen; liver (Hers disease, glycogen storage disease type VI) (PYGL)
A_73_105165	-1.02271	-1.01561	-2.16884	1.00698	-2.12068	-2.1355	Cluster3	XM_877351	KIAA1109	Bos taurus similar to PREDICTED: Homo sapiens KIAA1109, transcript variant 1 (KIAA1109)
A_73_105203	1.03817	1.04903	2.75832	1.01046	2.65691	2.62941	Cluster1	XM_591407	NHS	Bos taurus similar to Homo sapiens similar to Nance-Horan syndrome protein (LOC340527)
A_73_105266	-1.08231	-1.02576	-1.97979	1.05513	-1.82922	-1.93008	Cluster3	CB433136	DYRK2
A_73_105277	1.11792	1.88035	2.11035	1.682	1.88774	1.12232	Cluster2	XM_594011	ITGAE	Bos taurus similar to Homo sapiens integrin, alpha E (antigen CD103, human mucosal lymphocyte antigen 1; alpha polypeptide) (ITGAE)
A_73_105334	-1.35315	-5.40804	-5.219	-3.99664	-3.85693	1.03622	Cluster4	XM_868382	WDR6	Bos taurus similar to Homo sapiens WD repeat domain 6 (WDR6)
A_73_105387	-1.21849	-3.90805	-4.62891	-3.20728	-3.79887	-1.18445	Cluster4	NM_175816	ATPIF1	Bos taurus ATPase inhibitory factor 1 (ATPIF1)
A_73_105422	1.18485	1.21271	2.14099	1.02351	1.80697	1.76546	Cluster2	XM_585432	ALDH2	Bos taurus similar to Homo sapiens aldehyde dehydrogenase 2 family (mitochondrial) (ALDH2), nuclear gene encoding mitochondrial protein
A_73_105469	-1.05443	1.28331	-2.02696	1.35316	-1.92233	-2.60121	Cluster3	CB223826	IL28RA	Bos taurus similar to Homo sapiens interleukin 28 receptor, alpha (interferon, lambda receptor) (IL28RA), transcript variant 1
A_73_105510	-1.14962	-4.4852	-4.55605	-3.90147	-3.9631	-1.0158	Cluster4	XM_597420	AZU1	Bos taurus similar to Homo sapiens azurocidin 1 (cationic antimicrobial protein 37) (AZU1)
A_73_105545	1.07814	1.25916	3.03575	1.1679	2.81572	2.41093	Cluster1	NM_001038510	ADC	Bos taurus similar to Homo sapiens arginine decarboxylase (ADC)
A_73_105585	-1.15507	-1.23479	1.60367	-1.06901	1.85235	1.98019		NM_001012284	UBA7	Bos taurus ubiquitin-activating enzyme E1-like (UBE1L)
A_73_105594	1.32083	2.42535	3.725	1.83624	2.8202	1.53586	Cluster2	XM_870981	KIAA0649	Bos taurus similar to Homo sapiens KIAA0649 (KIAA0649)
A_73_105613	1.14426	1.29126	2.06031	1.12847	1.80057	1.59558	Cluster2	XM_592022	MAP3K11	Bos taurus similar to Homo sapiens mitogen-activated protein kinase kinase kinase 11 (MAP3K11)
A_73_105691	-1.19988	-2.24802	-1.65552	-1.87353	-1.37973	1.3579	Cluster4	XM_611595	TFPI	PREDICTED: Bos taurus similar to Tissue factor pathway inhibitor precursor (TFPI) (Lipoprotein-associated coagulation inhibitor) (LACI) (Extrinsic pathway inhibitor) (EPI) (LOC515917)
A_73_105724	-1.03782	-1.01439	-1.91693	1.02309	-1.84708	-1.88973	Cluster3	BI537756	MAML2
A_73_105767	1.0787	1.23763	2.58723	1.14734	2.39848	2.09047	Cluster1	XM_592494	DOK2	Bos taurus similar to Homo sapiens docking protein 2, 56kDa (DOK2)
A_73_105779	1.14492	1.24783	1.86086	1.08988	1.62532	1.49128	Cluster2	XM_585194	FRAT2	Bos taurus similar to Homo sapiens frequently rearranged in advanced T-cell lymphomas 2 (FRAT2)
A_73_105828	1.15722	1.16051	2.84146	1.00284	2.45542	2.44847	Cluster1	NM_174144	PIM1	Bos taurus pim-1 oncogene (PIM1)
A_73_105953	1.46799	2.11961	5.42696	1.44388	3.69686	2.56036	Cluster1	CB428984
A_73_106011	1.13527	1.20389	1.89312	1.06044	1.66754	1.5725	Cluster2	XM_584237	LMBR1L	Bos taurus similar to Homo sapiens limb region 1 homolog (mouse)-like (LMBR1L)
A_73_106072	1.2188	1.31801	1.85132	1.0814	1.51897	1.40463	Cluster2	CB439289	C16orf52
A_73_106105	-1.33721	-2.62717	-4.21843	-1.96467	-3.15465	-1.60569	Cluster4	XM_600924	NSDHL	PREDICTED: Bos taurus similar to NAD(P) dependent steroid dehydrogenase-like (LOC522639)
A_73_106131	1.24709	1.45163	2.46762	1.16401	1.9787	1.6999	Cluster2	CB420009
A_73_106135	1.16237	1.1738	2.59999	1.00983	2.2368	2.21503	Cluster1	XM_870730	GNG7	PREDICTED: Bos taurus similar to guanine nucleotide binding protein, gamma 7 (LOC618399)
A_73_106141	-1.13056	1.39022	-1.7362	1.57172	-1.53571	-2.4137	Cluster3	NM_173959	SCD	Bos taurus stearoyl-coenzyme A desaturase (SCD)
A_73_106157	1.10652	-1.0019	3.46778	-1.10862	3.13395	3.47436	Cluster1	XM_591043	PHLDB1	Bos taurus similar to PREDICTED: Homo sapiens similar to pleckstrin homology-like domain, family B, member 1 (LOC653583)
A_73_106201	1.57143	1.63243	4.03845	1.03882	2.56992	2.47389	Cluster1	NM_174512	CDK5R1	Bos taurus cyclin-dependent kinase 5, regulatory subunit 1 (p35) (CDK5R1)
A_73_106205	-1.08878	-1.05444	-1.98469	1.03257	-1.82286	-1.88223	Cluster3	CB532152	CCDC14	Bos taurus similar to Homo sapiens coiled-coil domain containing 14 (CCDC14)
A_73_106226	1.24582	1.36577	2.57509	1.09628	2.06697	1.88545	Cluster2	NM_001034589	BTK	Bos taurus similar to Homo sapiens Bruton agammaglobulinemia tyrosine kinase (BTK)
A_73_106250	-1.07521	1.18049	3.17192	1.26927	3.41048	2.68695	Cluster1	XM_870210	XCR1	Bos taurus similar to Homo sapiens chemokine (C motif) receptor 1 (XCR1), transcript variant 2
A_73_106294	-1.23713	-1.15737	-1.93372	1.06891	-1.56307	-1.67078	Cluster3	XM_874532	SON	Bos taurus similar to Homo sapiens SON DNA binding protein (SON), transcript variant b
A_73_106297	-1.17403	-1.2885	-1.8427	-1.0975	-1.56955	-1.43011	Cluster3	XM_593492	ALS2CR4	Bos taurus similar to Homo sapiens amyotrophic lateral sclerosis 2 (juvenile) chromosome region, candidate 4 (ALS2CR4)
A_73_106306	1.09896	1.15768	3.03347	1.05344	2.76032	2.6203	Cluster1	NM_001035379	RASGRP4	Bos taurus similar to Homo sapiens RAS guanyl releasing protein 4 (RASGRP4), transcript variant 1
A_73_106327	1.39993	1.56657	2.86696	1.11903	2.04793	1.83009	Cluster1	XM_865029	SF3B1	Bos taurus similar to Homo sapiens splicing factor 3b, subunit 1, 155kDa (SF3B1), transcript variant 1
A_73_106363	-1.08572	-1.23698	-3.88657	-1.13932	-3.57972	-3.14198	Cluster3	XM_876171	CSNK1G3	Bos taurus similar to Homo sapiens casein kinase 1, gamma 3 (CSNK1G3), transcript variant 1
A_73_106386	1.21027	1.52361	4.93585	1.2589	4.07832	3.23958	Cluster1	XM_589053	RASGRP4	Bos taurus similar to Homo sapiens zinc finger, MYND-type containing 15 (ZMYND15)
A_73_106420	-1.04296	-1.02309	1.9589	1.01942	2.04304	2.00413	Cluster2	XM_866440	FGR	Bos taurus similar to Homo sapiens Gardner-Rasheed feline sarcoma viral (v-fgr) oncogene homolog (FGR)
A_73_106425	1.62882	1.61968	2.79186	-1.00564	1.71404	1.72371	Cluster1	XM_615362	HOMER1	Bos taurus similar to Homo sapiens homer homolog 1 (Drosophila) (HOMER1)
A_73_106486	-1.46948	-6.66562	-7.43177	-4.53604	-5.05742	-1.11494	Cluster4	XM_601113	G6PD	Bos taurus similar to Homo sapiens glucose-6-phosphate dehydrogenase (G6PD), nuclear gene encoding mitochondrial protein, transcript variant 1
A_73_106513	1.15477	1.42727	2.28659	1.23598	1.98013	1.60208	Cluster2	CB537525	IMPACT	Bos taurus similar to Homo sapiens Impact homolog (mouse) (IMPACT)
A_73_106554	1.27161	1.2258	2.81565	-1.03737	2.21424	2.29698	Cluster1	NM_174034	CYBA	Bos taurus cytochrome b-245, alpha polypeptide (CYBA)
A_73_106627	1.3363	1.14271	5.37949	-1.16942	4.02565	4.70767	Cluster1	XM_591875	MYO5B	Bos taurus similar to PREDICTED: Homo sapiens myosin VB, transcript variant 1 (MYO5B)
A_73_106673	1.14482	1.25062	6.15222	1.09242	5.37394	4.91932	Cluster1	XM_581136	GADD45G	Bos taurus similar to Homo sapiens growth arrest and DNA-damage-inducible, gamma (GADD45G)
A_73_106737	1.10312	1.04426	2.51263	-1.05637	2.27774	2.40613	Cluster1	XM_582052	RELT	Bos taurus similar to Homo sapiens tumor necrosis factor receptor sdownerfamily, member 19-like (TNFRSF19L), transcript variant 2
A_73_106797	-1.31021	-1.25253	-2.1516	1.04605	-1.64218	-1.7178	Cluster3	XM_606105	LRRC8C	Bos taurus similar to Homo sapiens leucine rich repeat containing 8 family, member C (LRRC8C)
A_73_106820	1.05602	1.13673	2.15585	1.07643	2.04148	1.89653	Cluster1	NM_001038161	DISP1	Bos taurus similar to Homo sapiens dispatched homolog 1 (Drosophila) (DISP1)
A_73_106868	1.02954	-1.08497	1.68997	-1.11703	1.64148	1.83358	Cluster1	BF606018
A_73_106918	1.14883	1.28571	2.0194	1.11915	1.75779	1.57065	Cluster2	XM_584569	SCAP	Bos taurus similar to Homo sapiens SREBP cleavage-activating protein (SCAP)
A_73_106948	1.07871	1.24803	2.42216	1.15697	2.24543	1.94079	Cluster2	NM_174770	GPX4	Bos taurus glutathione peroxidase 4 (phospholipid hydroperoxidase) (GPX4)
A_73_106954	1.20176	1.42334	2.12072	1.18439	1.76468	1.48996	Cluster2	BE722233
A_73_106989	1.2152	1.23119	2.23731	1.01316	1.84111	1.8172	Cluster2	XM_593002	HEATR7A	Bos taurus similar to PREDICTED: Homo sapiens similar to CG12132-PA, transcript variant 1 (LOC642859)
A_73_107075	1.38051	1.66958	2.76686	1.20939	2.00423	1.65722	Cluster2	CB461969	PDE7B	Bos taurus similar to Homo sapiens phosphodiesterase 7B (PDE7B)
A_73_107098	-1.17406	-1.14937	-2.12307	1.02148	-1.80832	-1.84717	Cluster3	XM_581025	RPA1	Bos taurus similar to Homo sapiens replication protein A1, 70kDa (RPA1)
A_73_107139	1.77408	5.76725	15.0819	3.25084	8.50126	2.6151	Cluster1	XM_608560	DGKI	Bos taurus similar to Homo sapiens diacylglycerol kinase, iota (DGKI)
A_73_107145	1.48317	1.69598	4.65605	1.14348	3.13926	2.74535	Cluster1	CB428559
A_73_107154	-1.13211	-1.12213	-1.843	1.0089	-1.62793	-1.64242	Cluster3	CB533365	OSMR	Bos taurus similar to Homo sapiens oncostatin M receptor (OSMR)
A_73_107187	1.09586	1.2554	2.0137	1.14559	1.83755	1.60403	Cluster2	XM_585938	C11orf24	Bos taurus similar to Homo sapiens chromosome 11 open reading frame 24 (C11orf24)
A_73_107197	3.16216	6.08724	22.291	1.92502	7.04928	3.66192	Cluster1	XM_882392	HOXB6	Bos taurus similar to Homo sapiens homeobox B6 (HOXB6)
A_73_107216	1.06622	1.05123	1.84203	-1.01425	1.72763	1.75226	Cluster1	BM929188	RNF144B	Bos taurus similar to Homo sapiens IBR domain containing 2 (IBRDC2)
A_73_107239	-1.16482	-1.03643	-1.85486	1.12388	-1.5924	-1.78966	Cluster3	XM_601836	ZNF639	Bos taurus similar to Homo sapiens zinc finger protein 639 (ZNF639)
A_73_107240	1.11709	1.16601	2.08274	1.04379	1.86443	1.78621	Cluster1	XM_880030	EPN2	Bos taurus similar to Homo sapiens epsin 2 (EPN2), transcript variant 2
A_73_107259	-1.53127	-7.63081	-7.84804	-4.98334	-5.1252	-1.02847	Cluster4	XM_586981	OR2S2	Bos taurus similar to Homo sapiens olfactory receptor, family 2, subfamily S, member 2 (OR2S2)
A_73_107272	1.36436	1.92218	5.2249	1.40885	3.82955	2.71822	Cluster1	NM_001040563	HTATIP2	Bos taurus similar to Homo sapiens HIV-1 Tat interactive protein 2, 30kDa (HTATIP2)
A_73_107376	1.26264	2.05172	5.2404	1.62495	4.15035	2.55414	Cluster1	AW658518
A_73_107410	-1.26426	1.35248	-3.78732	1.70989	-2.99568	-5.12228	Cluster3	EE903500
A_73_107418	1.5073	2.5497	2.25714	1.69157	1.49747	-1.12962	Cluster2	XM_581692	DBN1	Bos taurus similar to Homo sapiens drebrin 1 (DBN1), transcript variant 2
A_73_107473	1.21107	1.45082	3.11856	1.19796	2.57505	2.14952	Cluster1	XM_868540	CKAP4	PREDICTED: Bos taurus similar to cytoskeleton-associated protein 4 (LOC515784)
A_73_107518	-1.05283	1.02047	2.24602	1.07438	2.36468	2.20098	Cluster1	NM_181009	ECE1	Bos taurus endothelin converting enzyme 1 (ECE1)
A_73_107543	1.22268	1.33299	1.91075	1.09021	1.56275	1.43344	Cluster2	XM_595621	ZDHHC14	PREDICTED: Bos taurus similar to NEW1 domain containing protein isoform 2 (LOC517451)
A_73_107597	1.06818	1.3744	3.0768	1.28668	2.88042	2.23865	Cluster1	XM_588529	ORAI2	Bos taurus similar to Homo sapiens transmembrane protein 142B (TMEM142B)
A_73_107628	1.06575	1.22787	4.36609	1.15212	4.09674	3.55582	Cluster1	XM_882277	ALS2CL	Bos taurus similar to Homo sapiens ALS2 C-terminal like (ALS2CL), transcript variant 3
A_73_107643	1.10865	1.25467	2.04114	1.1317	1.8411	1.62683	Cluster2	XM_867183	CDK2AP1	Bos taurus similar to Homo sapiens CDK2-associated protein 1 (CDK2AP1)
A_73_107698	-1.26051	-1.41399	-2.29537	-1.12176	-1.82099	-1.62333	Cluster6	XM_869728	YAF2	Bos taurus similar to Homo sapiens YY1 associated factor 2 (YAF2), transcript variant 1
A_73_107777	1.0695	1.49425	3.95183	1.39715	3.69502	2.64469	Cluster1	XM_592529	LPCAT2	Bos taurus similar to Homo sapiens acyltransferase like 1 (AYTL1)
A_73_107795	1.14132	1.19132	2.79552	1.04381	2.44937	2.34657	Cluster1	XM_610304	NCLN	Bos taurus similar to Homo sapiens nicalin homolog (zebrafish) (NCLN)
A_73_107845	1.15301	1.09074	2.26373	-1.05709	1.96332	2.0754	Cluster1	NM_001034773	PPCDC	Bos taurus similar to Homo sapiens phosphopantothenoylcysteine decarboxylase (PPCDC)
A_73_107896	-1.03489	1.01833	1.90169	1.05386	1.96804	1.86747	Cluster2	AF451173	PPM1H	Bos taurus similar to PREDICTED: Homo sapiens protein phosphatase 1H (PP2C domain containing) (PPM1H)
A_73_107911	1.63598	1.31733	2.23644	-1.24189	1.36703	1.69771		XM_581474	CHDH	Bos taurus similar to Homo sapiens choline dehydrogenase (CHDH)
A_73_107926	1.10506	1.31054	2.06271	1.18595	1.86661	1.57393	Cluster2	XM_582007	ANKRD13D	Bos taurus similar to Homo sapiens ankyrin repeat domain 13 family, member D (ANKRD13D)
A_73_107986	-1.39917	-1.02512	-2.79114	1.36488	-1.99485	-2.72274	Cluster3	XM_599115	AASS	Bos taurus similar to Homo sapiens aminoadipate-semialdehyde synthase (AASS)
A_73_108054	-1.02623	1.0227	2.47047	1.04953	2.53527	2.41562	Cluster1	XM_868182	PFKFB4	Bos taurus similar to Homo sapiens 6-phosphofructo-2-kinase/fructose-2,6-biphosphatase 4 (PFKFB4)
A_73_108076	1.3138	1.36105	2.24519	1.03597	1.70892	1.64959	Cluster1	XM_592557	EXOC8	Bos taurus similar to Homo sapiens exocyst complex component 8 (EXOC8)
A_73_108105	-1.22511	-1.18181	-1.85892	1.03664	-1.51735	-1.57294	Cluster3	XM_587119	EPC2	Bos taurus similar to Homo sapiens enhancer of polycomb homolog 2 (Drosophila) (EPC2)
A_73_108192	1.15078	1.11915	2.18976	-1.02826	1.90285	1.95663	Cluster1	NM_001040524	NCR3	Bos taurus natural cytotoxicity triggering receptor 3 (NCR3)
A_73_108243	1.10698	1.26439	2.22477	1.1422	2.00977	1.75957	Cluster2	NM_001003906	TKT	Bos taurus transketolase (TKT)
A_73_108269	1.10385	1.32671	1.812	1.2019	1.64152	1.36578	Cluster2	XM_864403	AIG1	Bos taurus similar to Homo sapiens androgen-induced 1 (AIG1)
A_73_108324	-1.23663	-1.17184	-2.59174	1.05529	-2.09581	-2.21168	Cluster3	XM_582282	ZNF564	Bos taurus similar to Homo sapiens zinc finger protein 564 (ZNF564)
A_73_108357	1.31512	1.30221	2.63246	-1.00991	2.00169	2.02153	Cluster1	XM_588750	SHOC2	Bos taurus similar to Homo sapiens soc-2 sdownpressor of clear homolog (C. elegans) (SHOC2)
A_73_108409	1.20658	1.38692	2.33645	1.14947	1.93643	1.68464	Cluster2	XM_877526	CDC14B	Bos taurus similar to Homo sapiens CDC14 cell division cycle 14 homolog B (S. cerevisiae) (CDC14B), transcript variant 2
A_73_108419	1.04886	1.13834	2.54033	1.08532	2.422	2.23161	Cluster1	XM_864121	TNFSF14	PREDICTED: Bos taurus similar to tumor necrosis factor ligand sdownerfamily, member 14 isoform 2, transcript variant 3 (LOC505521)
A_73_108449	1.13187	1.10808	2.1771	-1.02147	1.92346	1.96476	Cluster1	XM_591391	HIST2H2AA3	Bos taurus similar to Homo sapiens histone 2, H2aa3 (HIST2H2AA3)
A_73_108469	1.12904	1.17812	2.05145	1.04347	1.81699	1.74129	Cluster2	XM_612027	KIAA1407	Bos taurus similar to Homo sapiens KIAA1407 (KIAA1407)
A_73_108538	1.03863	1.06202	2.08444	1.02252	2.00691	1.96272	Cluster2	XM_870525	ARID3A	PREDICTED: Bos taurus similar to AT-rich interactive domain-containing protein 3A (ARID domain-containing protein 3A) (B-cell regulator of IgH transcription) (Bright) (E2F binding protein 1) (LOC531899)
A_73_108581	-1.00196	-1.24398	2.91451	-1.24154	2.92024	3.6256	Cluster5	XM_592968	UPP1	Bos taurus similar to Homo sapiens uridine phosphorylase 1 (downP1), transcript variant 2
A_73_108594	-1.31597	-1.22621	5.5547	1.0732	7.30979	6.81122	Cluster5	XM_866010	IL1R2	Bos taurus similar to Homo sapiens interleukin 1 receptor, type II (IL1R2), transcript variant 1
A_73_108645	1.28501	1.7512	3.42332	1.3628	2.66405	1.95484	Cluster2	AV592965	KCNQ1	Bos taurus similar to Homo sapiens potassium voltage-gated channel, KQT-like subfamily, member 1 (KCNQ1), transcript variant 3
A_73_108700	1.09947	1.12689	2.06447	1.02494	1.8777	1.832	Cluster2	NM_001014893	KIAA1539	Bos taurus btKIAA1539 (KIAA1539)
A_73_108769	-1.11059	1.01557	-2.6876	1.12789	-2.41997	-2.72946	Cluster3	XM_604385	ZNF711	Bos taurus similar to Homo sapiens zinc finger protein 711 (ZNF711)
A_73_108796	-1.11072	-1.05537	-1.84378	1.05244	-1.65999	-1.74705	Cluster3	CB535183	ROCK2
A_73_108874	1.25956	1.22717	3.62744	-1.0264	2.87992	2.95595	Cluster1	NM_174472	TIMP2	Bos taurus tissue inhibitor of mettaloproteinase 2 (TIMP2)
A_73_108910	1.09299	1.14199	2.33061	1.04483	2.13233	2.04084	Cluster1	NM_001035283	TALDO1	Bos taurus similar to Homo sapiens transaldolase 1 (TALDO1)
A_73_108915	-1.23744	-1.5521	-2.05953	-1.25429	-1.66435	-1.32693	Cluster6	XM_611708	DEPDC7	Bos taurus similar to Homo sapiens DEP domain containing 7 (DEPDC7)
A_73_108921	-1.05315	-1.00837	-4.11393	1.04441	-3.90631	-4.07978	Cluster3	EE895910
A_73_108931	2.27854	4.1325	23.092	1.81366	10.1345	5.5879	Cluster1	XM_614092	CEBPE	Bos taurus similar to Homo sapiens CCAAT/enhancer binding protein (C/EBP), epsilon (CEBPE)
A_73_108940	1.35582	1.48647	3.10339	1.09636	2.28893	2.08776	Cluster1	XM_869515	TBC1D16	Bos taurus similar to Homo sapiens TBC1 domain family, member 16 (TBC1D16)
A_73_108971	-1.38511	-1.28482	-2.3547	1.07806	-1.70001	-1.83272	Cluster3	XM_866366	TMEM39A	Bos taurus similar to Homo sapiens transmembrane protein 39A (TMEM39A)
A_73_109021	-1.43619	-4.44505	-4.12449	-3.09502	-2.87182	1.07772	Cluster4	AW656071	FAM46C	Bos taurus similar to Homo sapiens family with sequence similarity 46, member C (FAM46C)
A_73_109041	1.13449	1.41047	2.85069	1.24326	2.51274	2.0211	Cluster2	XM_870503	GRIN2D	Bos taurus similar to Homo sapiens glutamate receptor, ionotropic, N-methyl D-aspartate 2D (GRIN2D)
A_73_109075	1.25225	1.19602	2.33784	-1.04701	1.86691	1.95468	Cluster1	XM_614911	TES	Bos taurus similar to Homo sapiens testis derived transcript (3 LIM domains) (TES), transcript variant 1
A_73_109099	-1.08781	-1.06507	5.20832	1.02135	5.66568	5.54723	Cluster5	XM_605260	KLHL4	Bos taurus similar to Homo sapiens kelch-like 4 (Drosophila) (KLHL4), transcript variant 2
A_73_109293	3.31644	5.8316	31.3676	1.75839	9.45821	5.3789	Cluster1	XM_868972	WWC1	Bos taurus similar to Homo sapiens WW, C2 and coiled-coil domain containing 1 (WWC1)
A_73_109312	1.16924	1.1933	2.88739	1.02058	2.46947	2.41967	Cluster1	XM_869437	PEX11G	Bos taurus similar to Homo sapiens peroxisomal biogenesis factor 11 gamma (PEX11G)
A_73_109323	-1.07011	-1.01348	-1.9724	1.05588	-1.84319	-1.94618	Cluster3	XM_581353	CREBZF	Bos taurus similar to Homo sapiens HCF-binding transcription factor Zhangfei (ZF)
A_73_109346	1.06452	1.14718	2.11318	1.07765	1.9851	1.84207	Cluster2	NM_175788	SIRPA	Bos taurus protein tyrosine phosphatase, non-receptor type substrate 1 (PTPNS1)
A_73_109378	-1.25455	-1.14076	-2.49565	1.09975	-1.98928	-2.18771	Cluster3	NM_001008664	TLR3	Bos taurus toll-like receptor 3 (TLR3)
A_73_109392	-1.13357	-1.0622	-2.04737	1.0672	-1.80612	-1.92749	Cluster3	XM_612946	BIRC6	Bos taurus similar to Homo sapiens baculoviral IAP repeat-containing 6 (apollon) (BIRC6)
A_73_109475	-1.06605	-1.06087	-2.0758	1.00489	-1.94719	-1.95671	Cluster3	XM_864829	USP33	Bos taurus similar to Homo sapiens ubiquitin specific peptidase 33 (USP33), transcript variant 2
A_73_109502	1.1429	1.11596	2.97565	-1.02413	2.6036	2.66644	Cluster1	XM_607607	RHBDF1	Bos taurus similar to Homo sapiens rhomboid 5 homolog 1 (Drosophila) (RHBDF1)
A_73_109525	6.78184	13.5993	51.7048	2.00525	7.62401	3.80202	Cluster1	XM_584746	TKDP3	PREDICTED: Bos taurus trophoblast Kunitz domain protein 3 (TKDP3)
A_73_109534	-1.00678	1.15265	-1.66326	1.16047	-1.65206	-1.91716	Cluster3	BM446532
A_73_109543	-1.49166	-2.0149	-4.52673	-1.35078	-3.0347	-2.24663	Cluster6	XM_590008	GBP3	Bos taurus similar to Homo sapiens guanylate binding protein 3 (GBP3)
A_73_109624	-1.19016	-1.17509	-1.99457	1.01282	-1.67588	-1.69738	Cluster3	CB445668	RFX5	Bos taurus similar to Homo sapiens regulatory factor X, 5 (influences HLA class II expression) (RFX5), transcript variant 1
A_73_109675	1.09075	1.10769	2.1716	1.01552	1.99092	1.96048	Cluster1	XM_588183	CCDC88	Bos taurus similar to Homo sapiens coiled-coil domain containing 88 (CCDC88)
A_73_109689	1.35518	1.71139	5.76503	1.26286	4.25408	3.36862	Cluster1	NM_176855	OXT	Bos taurus oxytocin (OXT)
A_73_109725	1.18977	1.4649	3.91658	1.23125	3.29189	2.67361	Cluster1	NM_205803	CD63	Bos taurus CD63 protein (CD63)
A_73_109809	-1.28397	-5.07714	-5.28305	-3.95424	-4.11461	-1.04056	Cluster4	CB427726	IGHMBP2
A_73_109819	-1.2071	-1.04519	-2.68522	1.15491	-2.22452	-2.56912	Cluster3	BP109173	SNX1	Bos taurus similar to Homo sapiens sorting nexin 1 (SNX1), transcript variant 1
A_73_109888	1.28311	1.27017	3.4915	-1.01019	2.72112	2.74885	Cluster1	CB437872	USHBP1	Bos taurus similar to Homo sapiens Usher syndrome 1C binding protein 1 (USHBP1)
A_73_109958	1.11824	1.61859	1.91878	1.44744	1.71589	1.18546	Cluster2	XM_610784	ADAMTS13	Bos taurus similar to Homo sapiens ADAM metallopeptidase with thrombospondin type 1 motif, 13 (ADAMTS13), transcript variant 1
A_73_109966	1.17256	1.39874	3.56259	1.1929	3.0383	2.54699	Cluster1	XM_582426	HK3	Bos taurus similar to Homo sapiens hexokinase 3 (white cell) (HK3), nuclear gene encoding mitochondrial protein
A_73_109976	-1.093	1.30705	-1.5302	1.4286	-1.4	-2.00004	Cluster3	AW429449	FKBP14
A_73_109977	-1.0037	-1.25704	6.27458	-1.25241	6.29781	7.88743	Cluster5	XM_868934	S100A8	Bos taurus similar to Homo sapiens S100 calcium binding protein A8 (calgranulin A) (S100A8)
A_73_110011	1.93265	2.86273	6.14166	1.48124	3.17784	2.14539	Cluster1	XM_594134	CD200R1	Bos taurus similar to Homo sapiens CD200 receptor 1 (CD200R1), transcript variant 4
A_73_110104	1.11601	1.05465	1.89132	-1.05818	1.69471	1.79331	Cluster1	BI539706	ABHD12	Bos taurus similar to Homo sapiens abhydrolase domain containing 12 (ABHD12), transcript variant 2
A_73_110114	-1.01742	-1.00934	1.8589	1.00801	1.89129	1.87626	Cluster1	XM_870992	ART5	PREDICTED: Bos taurus similar to Ecto-ADP-ribosyltransferase 5 precursor (NAD(P)(+)--arginine ADP-ribosyltransferase 5) (Mono(ADP-ribosyl)transferase 5) (YAC-2) (LOC618664)
A_73_110142	-1.25453	-8.41235	-12.0547	-6.70556	-9.60893	-1.43298	Cluster4	EE892113
A_73_110171	1.42071	1.6206	1.83875	1.14069	1.29425	1.13462	Cluster2	EE902522
A_73_110289	-1.17981	1.00793	-1.96043	1.18917	-1.66165	-1.97598	Cluster3	BF775801
A_73_110304	3.33253	6.41383	29.7021	1.92461	8.9128	4.63095	Cluster1	XM_588757	C4orf19	Bos taurus similar to Homo sapiens chromosome 4 open reading frame 19 (C4orf19)
A_73_110355	1.02985	1.13727	2.31117	1.1043	2.24417	2.03221	Cluster1	NM_174780	BASP1	Bos taurus brain abundant, membrane attached signal protein 1 (BASP1)
A_73_110380	1.19131	1.29286	3.33548	1.08524	2.79983	2.57992	Cluster1	BF655053	SFXN5
A_73_110387	1.10791	1.35404	2.08619	1.22216	1.88299	1.54071	Cluster2	XM_589625	FBXO24	Bos taurus similar to Homo sapiens F-box protein 24 (FBXO24), transcript variant 1
A_73_110408	2.13176	6.576	9.64884	3.08477	4.52623	1.46728	Cluster1	XM_581155	FILIP1L	Bos taurus similar to Homo sapiens upregulated in ovarian cancer 1 (DOC1), transcript variant 2
A_73_110478	2.20705	3.93257	14.9737	1.78182	6.78451	3.80762	Cluster1	AV616443	SIGLEC5
A_73_110542	1.03624	1.10985	1.99584	1.07104	1.92604	1.7983	Cluster2	XM_882734	STXBP2	Bos taurus similar to Homo sapiens syntaxin binding protein 2 (STXBP2)
A_73_110545	1.25384	1.56313	4.53411	1.24667	3.61617	2.90065	Cluster1	XM_591152	CD244	Bos taurus similar to Homo sapiens CD244 molecule, natural killer cell receptor 2B4 (CD244)
A_73_110584	-1.17101	-1.15066	-1.99213	1.01768	-1.7012	-1.73129	Cluster3	XM_603439	MRE11A	Bos taurus similar to Homo sapiens MRE11 meiotic recombination 11 homolog A (S. cerevisiae) (MRE11A), transcript variant 2
A_73_110618	1.16591	1.13096	1.8435	-1.0309	1.58117	1.63002	Cluster2	XM_870265	SIVA1	Bos taurus similar to Homo sapiens CD27-binding (Siva) protein (SIVA), transcript variant 1
A_73_110650	-1.06271	-1.33566	6.45089	-1.25684	6.85544	8.61618	Cluster5	XM_611685	S100A9	Bos taurus similar to Homo sapiens S100 calcium binding protein A9 (calgranulin B) (S100A9)
A_73_110651	1.10244	1.19284	2.0227	1.082	1.83475	1.69571	Cluster2	XM_866940	TARS2	Bos taurus similar to Homo sapiens threonyl-tRNA synthetase-like 1 (TARSL1)
A_73_110691	1.07955	1.11465	2.45877	1.03252	2.2776	2.20586	Cluster1	XM_582315	SRPK2	Bos taurus similar to Homo sapiens SFRS protein kinase 2 (SRPK2), transcript variant 2
A_73_110757	1.10661	1.11266	1.89347	1.00547	1.71106	1.70174	Cluster2	CB437064	C1orf122	Bos taurus similar to Homo sapiens chromosome 1 open reading frame 122 (C1orf122)
A_73_110772	1.11452	1.24245	1.84148	1.11479	1.65226	1.48213	Cluster2	NM_001035420	CNN2	Bos taurus similar to Homo sapiens calponin 2 (CNN2), transcript variant 1
A_73_110793	-1.17262	-1.14197	-1.88113	1.02684	-1.60421	-1.64727	Cluster3	XM_601217	PHF3	Bos taurus similar to Homo sapiens PHD finger protein 3 (PHF3)
A_73_110824	1.27226	1.28951	2.95578	1.01356	2.32326	2.29218	Cluster1	NM_174435	PRKCA	Bos taurus protein kinase, C alpha (PRKCA)
A_73_110896	1.21112	1.38082	3.88724	1.14011	3.20962	2.81518	Cluster1	CB460310
A_73_110907	1.38513	1.85456	6.74054	1.3389	4.86634	3.63458	Cluster1	XM_583927	NLRP7	PREDICTED: Bos taurus similar to NACHT, leucine rich repeat and PYD containing 7 isoform 1 (LOC507335)
A_73_110942	1.31641	1.68217	5.74367	1.27785	4.36314	3.41443	Cluster1	AV588978	GAS7	Bos taurus similar to Homo sapiens growth arrest-specific 7 (GAS7), transcript variant a
A_73_110969	1.05463	1.12709	2.18271	1.06871	2.06965	1.93659	Cluster1	XM_614754	TMEM185A	Bos taurus similar to Homo sapiens family with sequence similarity 11, member A (FAM11A)
A_73_110994	1.81663	2.56967	6.51372	1.41453	3.5856	2.53484	Cluster1	NM_174252	C4BPA	Bos taurus complement component 4 binding protein, alpha (C4BPA)
A_73_110997	-1.08509	-1.01949	-2.87965	1.06434	-2.65383	-2.82459	Cluster3	AW289247	AMN1	Bos taurus similar to Homo sapiens hypothetical protein LOC196394 (LOC196394)
A_73_111060	1.08397	1.0257	2.56945	-1.05681	2.3704	2.50508	Cluster1	NM_174298	CXADR	Bos taurus coxsackie virus and adenovirus receptor (CXADR)
A_73_111164	1.27152	1.33195	2.81801	1.04753	2.21625	2.1157	Cluster1	BF776433
A_73_111248	-1.38253	-1.69506	-3.29634	-1.22606	-2.38429	-1.94468	Cluster6	NM_001030299	MTRR	Bos taurus similar to Homo sapiens 5-methyltetrahydrofolate-homocysteine methyltransferase reductase (MTRR), transcript variant 1
A_73_111328	1.06728	1.14858	1.95269	1.07618	1.8296	1.70009	Cluster2	CB441508
A_73_111333	1.03955	-1.03675	2.59972	-1.07775	2.50081	2.69525	Cluster1	XM_584893	KBTBD7	Bos taurus similar to Homo sapiens kelch repeat and BTB (POZ) domain containing 7 (KBTBD7)
A_73_111354	1.11887	1.53608	3.79286	1.37289	3.38992	2.46919	Cluster1	BE808461	GRAMD1B
A_73_111410	-1.21306	-1.95054	-4.59995	-1.60795	-3.79202	-2.3583	Cluster6	EE894452	ZBTB41	Bos taurus similar to Homo sapiens zinc finger and BTB domain containing 41 (ZBTB41)
A_73_111413	1.24199	1.39527	3.02551	1.12341	2.43601	2.16841	Cluster1	BM289321	RFX2
A_73_111416	-1.08588	1.15957	-2.62591	1.25915	-2.41824	-3.04493	Cluster3	XM_867290	ACSL3	Bos taurus similar to Homo sapiens acyl-CoA synthetase long-chain family member 3 (ACSL3), transcript variant 1
A_73_111419	1.33565	1.25907	2.71073	-1.06082	2.02952	2.15297	Cluster1	XM_607782	TNFAIP8	Bos taurus similar to Homo sapiens tumor necrosis factor, alpha-induced protein 8 (TNFAIP8)
A_73_111474	1.0253	1.09539	-2.58315	1.06836	-2.64851	-2.82955	Cluster3	XM_581681	HOOK1	Bos taurus similar to Homo sapiens hook homolog 1 (Drosophila) (HOOK1)
A_73_111477	1.1922	1.18686	3.6757	-1.0045	3.08312	3.09698	Cluster1	NM_001040598	C1orf93	Bos taurus similar to Homo sapiens chromosome 1 open reading frame 93 (C1orf93)
A_73_111665	-1.09289	1.14437	-1.73316	1.25067	-1.58585	-1.98337	Cluster3	XM_603655	MIPOL1	PREDICTED: Bos taurus similar to mirror-image polydactyly 1 (LOC525305)
A_73_111706	-1.16513	-1.6108	-1.89684	-1.38251	-1.62801	-1.17758	Cluster6	NM_001001136	HRP-4	Bos taurus hepatoma derived growth factor related protein 4 (hrp-4)
A_73_111747	-1.09143	-1.11604	-1.94239	-1.02255	-1.77967	-1.74043	Cluster3	XM_868215	KIF20B	Bos taurus similar to Homo sapiens M-phase phosphoprotein 1 (MPHOSPH1)
A_73_111799	-1.1504	-1.04264	-2.83122	1.10335	-2.46107	-2.71542	Cluster3	XM_584270	MAP4K3	Bos taurus similar to Homo sapiens mitogen-activated protein kinase kinase kinase kinase 3 (MAP4K3)
A_73_111843	-1.54662	-3.36426	-3.19109	-2.17523	-2.06326	1.05427	Cluster4	XM_585578	XPNPEP3	Bos taurus similar to Homo sapiens hypothetical protein LOC63929 (LOC63929)
A_73_111848	1.04215	-1.00663	1.84344	-1.04906	1.76889	1.85567	Cluster1	XM_867751	IFITM3	PREDICTED: Bos taurus similar to Interferon-induced transmembrane protein 3 (Interferon-inducible protein 1-8U) (LOC615833)
A_73_111867	1.09413	1.17434	2.13804	1.07331	1.9541	1.82063	Cluster2	CB453543	STK40	Bos taurus similar to Homo sapiens serine/threonine kinase 40 (STK40)
A_73_111881	-1.10039	-1.19241	-2.13878	-1.08362	-1.94366	-1.79366	Cluster3	XM_582845	CENPK	Bos taurus similar to Homo sapiens centromere protein K (CENPK)
A_73_111919	-1.28421	-5.7218	-5.01342	-4.45549	-3.90388	1.1413	Cluster4	XM_593377	PRSSL1	Bos taurus similar to Homo sapiens protease, serine-like 1 (PRSSL1)
A_73_111966	1.39896	1.67745	4.06626	1.19908	2.90664	2.42407	Cluster1	XM_864909	LOC26010	Bos taurus similar to Homo sapiens DNA polymerase-transactivated protein 6 (DNAPTP6)
A_73_111979	1.07626	1.19814	2.56568	1.11325	2.38389	2.14138	Cluster1	XM_618212	DAGLB	Bos taurus similar to Homo sapiens diacylglycerol lipase beta (DAGLBETA)
A_73_112005	-1.11484	-1.21747	2.42521	-1.09206	2.70373	2.95263	Cluster5	XM_587867	HSH2D	Bos taurus similar to Homo sapiens hematopoietic SH2 domain containing (HSH2D)
A_73_112045	1.19579	1.45064	3.51665	1.21312	2.94085	2.42421	Cluster1	XM_866292	PPFIBP2	Bos taurus similar to Homo sapiens PTPRF interacting protein, binding protein 2 (liprin beta 2) (PPFIBP2)
A_73_112047	1.19344	1.1413	2.45719	-1.04569	2.05891	2.15298	Cluster1	NM_001024533	SLA	Bos taurus Src-like-adaptor (SLA)
A_73_112116	1.76318	2.91071	10.4751	1.65083	5.94102	3.59881	Cluster1	NM_001040590	ANG	Bos taurus similar to Homo sapiens angiogenin, ribonuclease, RNase A family, 5 (ANG)
A_73_112133	1.0032	1.08788	1.83586	1.08441	1.83	1.68756	Cluster2	XM_614924	IL4R	PREDICTED: Bos taurus interleukin-4 receptor alpha chain, transcript variant 1 (IL4R)
A_73_112198	1.19613	1.44248	4.26758	1.20596	3.56783	2.9585	Cluster1	XM_869520	LIMK2	Bos taurus similar to Homo sapiens LIM domain kinase 2 (LIMK2), transcript variant 2a
A_73_112256	1.25172	1.36618	3.48537	1.09144	2.78447	2.55118	Cluster1	XM_582195	USP20	Bos taurus similar to Homo sapiens ubiquitin specific peptidase 20 (USP20), transcript variant 2
A_73_112266	1.35974	1.20353	2.38078	-1.12979	1.75091	1.97816	Cluster1	EE898031
A_73_112337	1.2252	1.12235	3.02987	-1.09164	2.47296	2.69959	Cluster1	AV591585
A_73_112414	1.2391	1.43669	3.9852	1.15947	3.21622	2.77387	Cluster1	XM_607489	MRC2	PREDICTED: Bos taurus similar to mannose receptor, C type 2 (LOC529049)
A_73_112416	1.30859	1.41071	2.03824	1.07804	1.55759	1.44484	Cluster2	NM_174765	COL4A3BP	Bos taurus collagen, type IV, alpha 3 (Goodpasture antigen) binding protein (COL4A3BP)
A_73_112420	-1.12404	-1.04683	-2.63563	1.07376	-2.34478	-2.51773	Cluster3	XM_617839	FAM116A	Bos taurus similar to Homo sapiens family with sequence similarity 116, member A (FAM116A)
A_73_112436	1.11728	1.19975	2.06148	1.07381	1.84508	1.71825	Cluster2	XM_868763	NOLA3	Bos taurus similar to Homo sapiens nucleolar protein family A, member 3 (H/ACA small nucleolar RNPs) (NOLA3)
A_73_112438	1.60906	1.84248	4.7869	1.14507	2.97497	2.59808	Cluster1	NM_001038219	CCDC19	Bos taurus similar to Homo sapiens coiled-coil domain containing 19 (CCDC19)
A_73_112447	1.11988	1.25873	3.64196	1.12398	3.25209	2.89336	Cluster1	XM_868342	PERP	Bos taurus similar to Homo sapiens PERP, TP53 apoptosis effector (PERP)
A_73_112455	-1.06843	1.02424	-1.93596	1.09433	-1.81197	-1.9829	Cluster3	XM_594166	CANX	Bos taurus similar to Homo sapiens calnexin (CANX), transcript variant 1
A_73_112612	1.10073	1.04248	2.03094	-1.05588	1.84509	1.94819	Cluster1	XM_598408	TMEM120A	Bos taurus similar to Homo sapiens transmembrane protein induced by tumor necrosis factor alpha (TMPIT)
A_73_112675	-1.18039	-1.08405	-2.531	1.08887	-2.14421	-2.33476	Cluster3	XM_600604	RABGAP1L	PREDICTED: Bos taurus similar to RAB GTPase activating protein 1-like (LOC522324), partial mRNA.
A_73_112764	1.74937	2.68019	7.78553	1.53209	4.45047	2.90484	Cluster1	NM_174065	GFAP	Bos taurus glial fibrillary acidic protein (GFAP)
A_73_112790	-1.11303	-1.17904	-2.12984	-1.0593	-1.91355	-1.80642	Cluster3	XM_867514	TTC8	Bos taurus similar to Homo sapiens tetratricopeptide repeat domain 8 (TTC8), transcript variant 3
A_73_112791	-1.17426	-3.42282	-3.63039	-2.91487	-3.09163	-1.06064	Cluster4	XM_882321	ELAVL3	Bos taurus similar to Homo sapiens ELAV (embryonic lethal, abnormal vision, Drosophila)-like 3 (Hu antigen C) (ELAVL3), transcript variant 1
A_73_112864	-1.29044	-1.18539	-2.78489	1.08863	-2.15809	-2.34935	Cluster3	XM_592496	RACGAP1	Bos taurus similar to Homo sapiens Rac GTPase activating protein 1 (RACGAP1)
A_73_112924	1.10247	1.5418	4.51954	1.39849	4.09945	2.93135	Cluster1	XM_588416	C11orf80	Bos taurus similar to Homo sapiens hypothetical protein FLJ22531 (FLJ22531)
A_73_112935	1.02944	1.19097	1.85639	1.15692	1.8033	1.55872	Cluster2	XM_593385	ASAHL	Bos taurus similar to Homo sapiens N-acylsphingosine amidohydrolase (acid ceramidase)-like (ASAHL), transcript variant 1
A_73_112990	1.32673	3.42773	5.66822	2.5836	4.27234	1.65364	Cluster2	XM_590381	COBRA1	Bos taurus similar to Homo sapiens cofactor of BRCA1 (COBRA1)
A_73_113005	-1.13063	-3.06955	-2.96204	-2.7149	-2.6198	1.0363	Cluster4	XM_590708	GCC1	Bos taurus similar to Homo sapiens GRIP and coiled-coil domain containing 1 (GCC1)
A_73_113020	1.14081	1.12756	1.86493	-1.01175	1.63475	1.65395	Cluster2	NM_001015573	UBL7	Bos taurus ubiquitin-like 7 (bone marrow stromal cell-derived) (UBL7)
A_73_113043	-1.28771	-1.28445	-2.25845	1.00254	-1.75384	-1.75829	Cluster3	XM_614062	NRP2	PREDICTED: Bos taurus similar to neuropilin 2 isoform 5 precursor, transcript variant 1 (LOC541004)
A_73_113113	1.26284	1.3914	2.2488	1.1018	1.78074	1.61621	Cluster1	NM_001001163	ST8SIA4	Bos taurus alpha-2,8-sialyltransferase 8D (SIAT8D)
A_73_113130	6.16394	10.799	67.9709	1.75197	11.0272	6.29416	Cluster1	CB455831	MGAT3
A_73_113181	1.03127	1.13741	1.90268	1.10292	1.84499	1.67283	Cluster2	XM_867038	MICALL1	Bos taurus similar to Homo sapiens MICAL-like 1 (MICAL-L1)
A_73_113193	1.16949	1.46193	2.99569	1.25006	2.56153	2.04913	Cluster1	AW307791	C14orf83	Bos taurus similar to Homo sapiens chromosome 14 open reading frame 83 (C14orf83)
A_73_113203	1.6263	2.29678	9.97823	1.41227	6.13553	4.34445	Cluster1	XM_594202	GATA1	Bos taurus similar to Homo sapiens GATA binding protein 1 (globin transcription factor 1) (GATA1)
A_73_113214	-1.07048	1.0754	-2.49228	1.1512	-2.32818	-2.68021	Cluster3	CB170539	RIPK4	Bos taurus similar to Homo sapiens receptor-interacting serine-threonine kinase 4 (RIPK4)
A_73_113231	1.37181	1.41697	2.22781	1.03292	1.62399	1.57223	Cluster1	XM_587403	ZNF800	Bos taurus similar to Homo sapiens hypothetical protein LOC168850 (LOC168850)
A_73_113239	1.13443	1.29152	1.90943	1.13848	1.68317	1.47844	Cluster2	NM_001033620	NDUFB11	Bos taurus similar to Homo sapiens NADH dehydrogenase (ubiquinone) 1 beta subcomplex, 11, 17.3kDa (NDUFB11)
A_73_113344	1.10342	1.09405	2.89677	-1.00856	2.62526	2.64774	Cluster1	BE480279
A_73_113428	1.25052	1.53004	4.31723	1.22353	3.45236	2.82164	Cluster1	XM_592859	PGD	Bos taurus similar to Homo sapiens phosphogluconate dehydrogenase (PGD)
A_73_113470	-1.36428	-3.80932	-5.41748	-2.79218	-3.97095	-1.42216	Cluster4	XM_617473	LRRC16A	Bos taurus similar to Homo sapiens leucine rich repeat containing 16 (LRRC16)
A_73_113496	1.06398	1.043	3.10335	-1.02011	2.91674	2.9754	Cluster1	XM_865633	NOL3	Bos taurus similar to Homo sapiens nucleolar protein 3 (apoptosis repressor with CARD domain) (NOL3)
A_73_113602	1.38824	2.88507	8.36789	2.07822	6.0277	2.90041	Cluster1	AW316392	BMX	Bos taurus similar to Homo sapiens BMX non-receptor tyrosine kinase (BMX)
A_73_113604	1.06847	1.03204	1.8486	-1.03529	1.73015	1.79121	Cluster2	NM_001035087	HMOX2	Bos taurus similar to Homo sapiens heme oxygenase (decycling) 2 (HMOX2)
A_73_113622	1.27958	1.65853	4.64542	1.29616	3.63044	2.80092	Cluster1	XM_602320	PPEF2	PREDICTED: Bos taurus similar to Serine/threonine protein phosphatase with EF-hands-2 (PPEF-2) (LOC524005)
A_73_113624	1.09537	1.46399	1.85332	1.33653	1.69196	1.26594	Cluster2	XM_589313	DGKZ	Bos taurus similar to Homo sapiens diacylglycerol kinase, zeta 104kDa (DGKZ), transcript variant 2
A_73_113633	1.17307	1.17503	1.88029	1.00168	1.60288	1.6002	Cluster2	NM_001040542	IHPK3	Bos taurus inositol hexaphosphate kinase 3 (IHPK3)
A_73_113684	1.03031	1.0821	2.18526	1.05027	2.12097	2.01946	Cluster1	NM_174243	ARRB1	Bos taurus arrestin, beta 1 (ARRB1)
A_73_113710	1.23048	1.13327	3.01356	-1.08578	2.44909	2.65918	Cluster1	XM_592539	FAM46A	Bos taurus similar to Homo sapiens family with sequence similarity 46, member A (FAM46A)
A_73_113777	1.0678	1.49368	4.01257	1.39883	3.75779	2.68637	Cluster1	XM_615216	SLCO4C1	PREDICTED: Bos taurus organic anion transporting polypeptide 4c1 (Slco4c1)
A_73_113815	-1.13622	-11.8171	-15.7411	-10.4004	-13.8539	-1.33206	Cluster4	CB436810	ZSWIM4	Bos taurus similar to Homo sapiens zinc finger, SWIM-type containing 4 (ZSWIM4)
A_73_113857	1.25305	1.28083	1.8619	1.02217	1.4859	1.45367	Cluster2	XM_865436	CNOT6L	Bos taurus similar to Homo sapiens CCR4-NOT transcription complex, subunit 6-like (CNOT6L)
A_73_113861	1.58678	2.51158	10.8796	1.58282	6.85638	4.33176	Cluster1	XM_617011	MPDZ	Bos taurus similar to Homo sapiens multiple PDZ domain protein (MPDZ)
A_73_113878	-1.04325	1.02046	-1.89779	1.0646	-1.81912	-1.93662	Cluster3	CB417709	PRKD3	Bos taurus similar to Homo sapiens protein kinase D3 (PRKD3)
A_73_113889	1.28485	1.31327	2.68566	1.02212	2.09025	2.04501	Cluster1	BM031524	ZBTB34	Bos taurus similar to PREDICTED: Homo sapiens zinc finger and BTB domain containing 34 (ZBTB34)
A_73_113923	-1.48035	-5.04495	-6.13858	-3.40793	-4.1467	-1.21678	Cluster4	XM_612621	GPR120	Bos taurus similar to Homo sapiens G protein-codownled receptor 120 (GPR120)
A_73_113952	1.02235	1.02358	2.32059	1.0012	2.26986	2.26714	Cluster1	NM_001040538	PTAFR	Bos taurus similar to Homo sapiens platelet-activating factor receptor (PTAFR)
A_73_114087	-1.36241	-1.83767	-2.53187	-1.34884	-1.85839	-1.37776	Cluster6	XM_869590	SF3B4	PREDICTED: Bos taurus similar to splicing factor 3b, subunit 4 (predicted) (LOC509226)
A_73_114122	1.78803	3.25505	8.56134	1.82047	4.78815	2.63017	Cluster1	XM_613515	ALOX5	Bos taurus similar to Homo sapiens arachidonate 5-lipoxygenase (ALOX5)
A_73_114133	1.31548	1.961	6.85793	1.49071	5.21325	3.49715	Cluster1	XM_869115	RASD1	Bos taurus similar to Homo sapiens RAS, dexamethasone-induced 1 (RASD1)
A_73_114186	-1.43648	-1.34035	-2.3667	1.07172	-1.64757	-1.76573	Cluster3	XM_876118	TBP	PREDICTED: Bos taurus similar to TATA-box binding protein (TATA-box factor) (TATA binding factor) (TATA sequence-binding protein) (Transcription initiation factor TFIID TBP subunit), transcript variant 2 (LOC538929)
A_73_114216	1.13022	-2.54485	1.04916	-2.87623	-1.07726	2.66995		XM_588495	MPO	Bos taurus similar to Homo sapiens myeloperoxidase (MPO), nuclear gene encoding mitochondrial protein
A_73_114287	-1.09112	-1.23945	-2.1636	-1.13594	-1.98291	-1.74562	Cluster3	CB166889	PER2	Bos taurus similar to Homo sapiens period homolog 2 (Drosophila) (PER2), transcript variant 1
A_73_114288	-1.34332	-1.11837	-4.7499	1.20114	-3.53595	-4.24718	Cluster3	BF602916	LDLRAD3
A_73_114296	1.15048	2.5724	6.21056	2.23594	5.39825	2.41431	Cluster1	XM_591805	CEACAM20	PREDICTED: Bos taurus similar to CEA-related cell adhesion molecule 20 (LOC514022)
A_73_114349	1.021	1.0955	2.61029	1.07297	2.5566	2.38273	Cluster1	NM_176661	CD97	Bos taurus CD97 antigen (CD97)
A_73_114366	1.04511	1.07843	-1.92762	1.03188	-2.01458	-2.0788	Cluster3	XM_609418	CCDC18	Bos taurus similar to Homo sapiens coiled-coil domain containing 18 (CCDC18)
A_73_114412	1.22789	1.22592	3.26468	-1.00161	2.65877	2.66304	Cluster1	XM_878325	HIPK2	Bos taurus similar to Homo sapiens homeodomain interacting protein kinase 2 (HIPK2)
A_73_114501	2.63072	5.51725	21.8659	2.09724	8.31173	3.96318	Cluster1	XM_586941	CD300LF	Bos taurus similar to Homo sapiens CD300 molecule-like family member f (CD300LF)
A_73_114508	1.1061	1.42614	2.59781	1.28934	2.34862	1.82157	Cluster2	XM_593903	NEK6	Bos taurus similar to Homo sapiens NIMA (never in mitosis gene a)-related kinase 6 (NEK6)
A_73_114534	1.00635	1.20614	2.00259	1.19852	1.98995	1.66034	Cluster2	CB453541	DAGLB
A_73_114574	-1.57516	-6.20992	-5.29929	-3.9424	-3.36428	1.17184	Cluster4	XM_586194	ALDH3A1	PREDICTED: Bos taurus dehydrogenase 3, dimeric NAPD-prefering (ALDH3)
A_73_114594	1.17118	1.22483	2.01573	1.04581	1.72111	1.64572	Cluster2	NM_001038103	TEKT2	Bos taurus similar to Homo sapiens tektin 2 (testicular) (TEKT2)
A_73_114620	1.07836	1.1453	2.91359	1.06208	2.70188	2.54395	Cluster1	XM_585466	PTPN1	PREDICTED: Bos taurus similar to Tyrosine-protein phosphatase, non-receptor type 1 (Protein-tyrosine phosphatase 1B) (PTP-1B) (LOC508658)
A_73_114625	-1.51908	-5.40978	-6.18828	-3.56122	-4.0737	-1.14391	Cluster4	XM_881722	RBM9	Bos taurus similar to Homo sapiens RNA binding motif protein 9 (RBM9), transcript variant 2
A_73_114660	-1.10665	-14.1808	-22.4669	-12.8143	-20.3018	-1.58431	Cluster4	XM_596626	SYNJ2	Bos taurus similar to Homo sapiens synaptojanin 2 (SYNJ2)
A_73_114738	1.1776	1.4566	3.53486	1.23693	3.00175	2.42678	Cluster1	XM_601204	TEKT3	Bos taurus similar to Homo sapiens tektin 3 (TEKT3)
A_73_114905	-1.7368	-11.5665	-14.7535	-6.65967	-8.49465	-1.27554	Cluster4	XM_586481	CYP4F12	Bos taurus similar to Homo sapiens cytochrome P450, family 4, subfamily F, polypeptide 12 (CYP4F12)
A_73_115022	-1.07846	-1.01642	-2.02126	1.06104	-1.87422	-1.98861	Cluster3	XM_598485	ANKRD32	Bos taurus similar to Homo sapiens ankyrin repeat domain 32 (ANKRD32)
A_73_115087	1.70554	2.37631	5.32123	1.39329	3.11996	2.23928	Cluster1	NM_175050	MYB	Bos taurus v-myb myeloblastosis viral oncogene homolog (avian) (MYB)
A_73_115111	-1.08513	-1.08371	-2.23911	1.00131	-2.06345	-2.06616	Cluster3	XM_608957	C4orf29	Bos taurus similar to Homo sapiens chromosome 4 open reading frame 29 (C4orf29)
A_73_115114	-1.29135	-1.19197	-1.93069	1.08337	-1.49509	-1.61975	Cluster3	XM_596478	ZNF382	Bos taurus similar to Homo sapiens zinc finger protein 382 (ZNF382)
A_73_115147	-1.02102	1.05412	2.7966	1.07628	2.85539	2.65303	Cluster1	CB441024
A_73_115164	-1.00803	1.0724	-2.19744	1.08102	-2.17992	-2.35654	Cluster3	XM_603259	MYEF2	PREDICTED: Bos taurus similar to myelin gene expression factor 2 (LOC524920)
A_73_115168	-1.25204	-1.16572	-2.1803	1.07405	-1.7414	-1.87035	Cluster3	NM_001038059	FBXO7	Bos taurus similar to Homo sapiens F-box protein 7 (FBXO7), transcript variant 1
A_73_115227	1.16564	1.26407	2.75839	1.08444	2.36641	2.18215	Cluster1	XM_595126	S100A11	Bos taurus similar to Homo sapiens S100 calcium binding protein A11 (calgizzarin) (S100A11)
A_73_115229	1.04502	-1.08086	3.22939	-1.12951	3.09027	3.4905	Cluster5	XM_864316	SOCS1	Bos taurus similar to Homo sapiens sdownpressor of cytokine signaling 1 (SOCS1)
A_73_115339	1.05679	-1.22065	4.12259	-1.28997	3.90106	5.03225	Cluster5	XM_604152	CDH4	Bos taurus similar to Homo sapiens cadherin 4, type 1, R-cadherin (retinal) (CDH4)
A_73_115408	-1.15206	-1.1429	-1.81966	1.00801	-1.57948	-1.59214	Cluster3	XM_864543	ATP11B	PREDICTED: Bos taurus similar to Potential phospholipid-transporting ATPase IF (ATPase class I type 11B) (ATPase IR), transcript variant 1 (LOC614392)
A_73_115417	1.17955	1.28186	2.2903	1.08674	1.94168	1.7867	Cluster2	BM483415	PNPLA6	Bos taurus similar to Homo sapiens patatin-like phospholipase domain containing 6 (PNPLA6)
A_73_115442	1.34563	1.82759	7.88342	1.35817	5.85855	4.31356	Cluster1	XM_864153	PADI3	Bos taurus similar to Homo sapiens peptidyl arginine deiminase, type III (PADI3)
A_73_115456	1.13102	1.07896	1.9669	-1.04825	1.73905	1.82296	Cluster1	XM_866640	HIST2H2AB	PREDICTED: Bos taurus similar to histone H2A (LOC614974)
A_73_115458	-1.094	-1.21021	-2.48484	-1.10623	-2.27134	-2.05323	Cluster3	XM_595400	RECK	Bos taurus similar to Homo sapiens reversion-inducing-cysteine-rich protein with kazal motifs (RECK)
A_73_115481	1.61963	1.77707	9.7227	1.09721	6.00305	5.4712	Cluster1	NM_174143	PIGR	Bos taurus polymeric immunoglobulin receptor (PIGR)
A_73_115493	1.20203	1.67451	6.15696	1.39307	5.12213	3.67686	Cluster1	CB441503	FAM107A
A_73_115511	-1.04424	-1.1748	3.06737	-1.12502	3.20307	3.60353	Cluster5	XM_608423	GPR97	PREDICTED: Bos taurus similar to Probable G-protein codownled receptor 97 precursor (G-protein codownled receptor PGR26) (LOC529961)
A_73_115516	-1.01424	1.00437	2.29769	1.01867	2.3304	2.28769	Cluster1	XM_582004	S100A16	Bos taurus similar to Homo sapiens S100 calcium binding protein A16 (S100A16)
A_73_115586	-1.19992	1.10965	2.47233	1.3315	2.96661	2.22803	Cluster2	NM_174128	NRG1	Bos taurus neuregulin 1 (NRG1)
A_73_115700	-1.00407	1.04212	2.59054	1.04635	2.60107	2.48584	Cluster1	CB434951	ROBO3
A_73_115732	1.07594	1.06808	1.85584	-1.00736	1.72485	1.73756	Cluster2	CB531076	FAM46A
A_73_115744	1.60741	1.51481	3.86765	-1.06113	2.40614	2.55323	Cluster1	NM_001034233	PSMA7	Bos taurus similar to Homo sapiens proteasome (prosome, macropain) subunit, alpha type, 7 (PSMA7)
A_73_115781	1.34689	1.43226	4.59703	1.06339	3.41308	3.20964	Cluster1	XM_868540	CKAP4	Bos taurus similar to Homo sapiens cytoskeleton-associated protein 4 (CKAP4)
A_73_115820	1.24803	1.2204	2.4691	-1.02264	1.97841	2.02319	Cluster2	NM_001040593	B9D2	Bos taurus similar to Homo sapiens hypothetical protein MGC4093 (MGC4093)
A_73_115864	-1.09149	-1.01007	6.58222	1.08061	7.1844	6.64847	Cluster5	NM_001035373	ANXA9	Bos taurus similar to Homo sapiens annexin A9 (ANXA9)
A_73_115868	-1.21308	-1.17932	-1.8652	1.02862	-1.53758	-1.58159	Cluster3	BI541842	RYBP
A_73_115892	2.25342	3.3274	8.93985	1.4766	3.96724	2.68674	Cluster1	NM_174059	FRZB	Bos taurus frizzled-related protein (FRZB)
A_73_115916	1.19498	1.18581	1.8235	-1.00773	1.52597	1.53777	Cluster2	NM_001025331	CLCN7	Bos taurus similar to Homo sapiens chloride channel 7 (CLCN7)
A_73_115942	1.19212	1.20265	1.94298	1.00883	1.62985	1.61558	Cluster2	CB444020	SOS2	Bos taurus similar to Homo sapiens son of sevenless homolog 2 (Drosophila) (SOS2)
A_73_115950	1.12207	1.11434	1.83259	-1.00693	1.63323	1.64455	Cluster2	XM_589966	OSBPL1A	PREDICTED: Bos taurus similar to oxysterol-binding protein-like 1A isoform B (LOC512449)
A_73_116088	1.05667	1.278	2.3062	1.20946	2.18252	1.80454	Cluster1	XM_865160	PLD3	Bos taurus similar to Homo sapiens phospholipase D family, member 3 (PLD3), transcript variant 2
A_73_116109	1.27905	1.25114	2.1782	-1.02231	1.70298	1.74098	Cluster1	CB432768	FAM174A	Bos taurus similar to Homo sapiens transmembrane protein 157 (TMEM157)
A_73_116116	1.72616	2.06387	8.93574	1.19564	5.17665	4.3296	Cluster1	XM_580290	IGSF9	Bos taurus similar to Homo sapiens immunoglobulin sdownerfamily, member 9 (IGSF9)
A_73_116118	-1.21254	-1.10973	-2.51852	1.09264	-2.07707	-2.26948	Cluster3	XM_585142	QTRTD1	PREDICTED: Bos taurus similar to queuine tRNA-ribosyltransferase domain containing 1 (LOC508374)
A_73_116126	1.09398	1.19201	1.84958	1.08961	1.69069	1.55165	Cluster2	NM_001034290	VAMP8	Bos taurus similar to Homo sapiens vesicle-associated membrane protein 8 (endobrevin) (VAMP8)
A_73_116188	-1.3209	-1.43748	-1.86595	-1.08826	-1.41264	-1.29807	Cluster3	XM_586986	C13orf3	Bos taurus similar to Homo sapiens chromosome 13 open reading frame 3 (C13orf3)
A_73_116203	-1.08532	-1.05645	-2.04876	1.02733	-1.88771	-1.93929	Cluster3	XM_591807	IFT74	Bos taurus similar to Homo sapiens intraflagellar transport 74 homolog (Chlamydomonas) (IFT74)
A_73_116285	-1.02577	1.04757	2.71087	1.07457	2.78073	2.58775	Cluster1	XM_582492	NFIL3	Bos taurus similar to Homo sapiens nuclear factor, interleukin 3 regulated (NFIL3)
A_73_116465	1.12332	1.15204	1.9798	1.02557	1.76245	1.71851	Cluster1	NM_001034784	FIS1	Bos taurus similar to Homo sapiens fission 1 (mitochondrial outer membrane) homolog (S. cerevisiae) (FIS1)
A_73_116473	1.05844	1.07034	1.86546	1.01124	1.76246	1.74286	Cluster2	XM_614378	SPRYD3	Bos taurus similar to Homo sapiens SPRY domain containing 3 (SPRYD3)
A_73_116474	2.18491	3.27049	53.3365	1.49686	24.4113	16.3084	Cluster5	NM_174187	SPP1	Bos taurus secreted phosphoprotein 1 (SPP1)
A_73_116486	1.02744	1.0572	2.16667	1.02897	2.10881	2.04944	Cluster1	XM_592275	PPP1R3B	Bos taurus similar to Homo sapiens protein phosphatase 1, regulatory (inhibitor) subunit 3B (PPP1R3B)
A_73_116582	2.23505	4.26783	12.622	1.90951	5.64729	2.95747	Cluster1	NM_174557	IGFBP4	Bos taurus insulin-like growth factor-binding protein 4 (IGFBP4)
A_73_116593	1.46874	1.66669	2.38367	1.13477	1.62294	1.43019	Cluster2	EE943676
A_73_116639	1.11203	1.22509	2.12937	1.10167	1.91485	1.73813	Cluster2	XM_593640	MDM2	Bos taurus similar to Homo sapiens Mdm2, transformed 3T3 cell double minute 2, p53 binding protein (mouse) (MDM2), transcript variant MDM2
A_73_116669	1.04238	1.1252	2.45487	1.07946	2.35506	2.18171	Cluster1	XM_868370	C3orf54	Bos taurus similar to Homo sapiens chromosome 3 open reading frame 54 (C3orf54)
A_73_116725	1.07683	-11.542	-13.5695	-12.4287	-14.6121	-1.17567	Cluster4	XM_597680	SLC22A1	Bos taurus similar to Homo sapiens solute carrier family 22 (organic cation transporter), member 1 (SLC22A1), transcript variant 1
A_73_116846	-1.00014	1.01969	1.9326	1.01984	1.93287	1.89527	Cluster1	XM_870950	FAM100B	Bos taurus similar to Homo sapiens family with sequence similarity 100, member B (FAM100B)
A_73_116880	1.25539	1.27278	3.70423	1.01385	2.95066	2.91036	Cluster1	XM_865770	CLCN2	Bos taurus similar to Homo sapiens chloride channel 2 (CLCN2)
A_73_116958	1.30075	1.25236	2.11023	-1.03864	1.62232	1.685	Cluster2	XM_585972	CAMKK2	Bos taurus similar to Homo sapiens calcium/calmodulin-dependent protein kinase kinase 2, beta (CAMKK2), transcript variant 7
A_73_116967	-1.06824	-1.28366	-1.82713	-1.20166	-1.71042	-1.42338	Cluster3	XM_590304	STAM	Bos taurus similar to Homo sapiens signal transducing adaptor molecule (SH3 domain and ITAM motif) 1 (STAM)
A_73_116977	-1.09386	-1.02898	-1.92167	1.06305	-1.75678	-1.86755	Cluster3	XM_582590	DARS2	Bos taurus similar to Homo sapiens aspartyl-tRNA synthetase 2 (mitochondrial) (DARS2)
A_73_116980	-1.09729	-1.04032	-2.12399	1.05476	-1.93567	-2.04167	Cluster3	XM_589233	FAM164B	Bos taurus similar to PREDICTED: Homo sapiens chromosome 6 open reading frame 94 (C6orf94)
A_73_116984	1.641	2.48718	2.95838	1.51565	1.8028	1.18945	Cluster2	XM_615306	MYH4	Bos taurus similar to Homo sapiens myosin, heavy polypeptide 4, skeletal muscle (MYH4)
A_73_117022	-1.60097	-4.86624	-5.437	-3.03956	-3.39608	-1.11729	Cluster4	BM435878	SPINK5	Bos taurus similar to Homo sapiens serine peptidase inhibitor, Kazal type 5 (SPINK5)
A_73_117051	1.17426	1.26307	2.30429	1.07563	1.96233	1.82436	Cluster2	XM_614019	METRNL	Bos taurus similar to Homo sapiens meteorin, glial cell differentiation regulator-like (METRNL)
A_73_117065	1.26047	1.34781	2.33253	1.06929	1.85052	1.73061	Cluster2	CB462693	KIAA0152
A_73_117082	1.70138	2.54756	17.3161	1.49735	10.1777	6.79712	Cluster1	NM_001034447	FBP1	Bos taurus similar to Homo sapiens fructose-1,6-bisphosphatase 1 (FBP1)
A_73_117148	1.13617	1.27114	2.03582	1.1188	1.79183	1.60157	Cluster2	XM_870775	TOR2A	PREDICTED: Bos taurus similar to torsin family 2, member A (LOC618444)
A_73_117157	1.04876	1.14038	-1.85133	1.08737	-1.9416	-2.11123	Cluster3	XM_869237	BANK1	Bos taurus similar to Homo sapiens B-cell scaffold protein with ankyrin repeats 1 (BANK1)
A_73_117196	5.37179	6.1299	45.8375	1.14113	8.533	7.47769	Cluster1	XM_878066	MYH3	PREDICTED: Bos taurus myosin, heavy polypeptide 3, skeletal muscle, embryonic, transcript variant 2 (MYH3)
A_73_117200	-1.25996	-1.39176	-2.32549	-1.10461	-1.84569	-1.6709	Cluster3	XM_869000	CENPQ	Bos taurus similar to Homo sapiens centromere protein Q (CENPQ)
A_73_117214	1.2375	1.40635	5.29305	1.13645	4.27722	3.76367	Cluster1	XM_581029	PRAM1	Bos taurus similar to Homo sapiens PML-RARA regulated adaptor molecule 1 (PRAM1)
A_73_117250	3.38607	7.17099	22.4976	2.11779	6.64415	3.1373	Cluster1	XM_586071	TRPC6	Bos taurus similar to Homo sapiens transient receptor potential cation channel, subfamily C, member 6 (TRPC6)
A_73_117258	1.54362	1.59421	6.23948	1.03277	4.04211	3.91384	Cluster1	NM_001034409	KIAA1706	Bos taurus similar to Homo sapiens KIAA1706 protein (KIAA1706)
A_73_117342	-1.1789	-1.13858	-2.06919	1.03541	-1.75518	-1.81734	Cluster3	XM_865801	REV3L	Bos taurus similar to Homo sapiens REV3-like, catalytic subunit of DNA polymerase zeta (yeast) (REV3L)
A_73_117362	1.40595	1.94152	5.94858	1.38093	4.23102	3.06388	Cluster1	XM_601163	NKIRAS1	Bos taurus similar to Homo sapiens NFKB inhibitor interacting Ras-like 1 (NKIRAS1)
A_73_117461	1.14722	1.07957	1.81469	-1.06267	1.58181	1.68093	Cluster2	XM_584238	C12orf65	Bos taurus similar to Homo sapiens hypothetical protein FLJ38663 (FLJ38663)
A_73_117485	1.10406	1.14872	2.09528	1.04045	1.89779	1.82402	Cluster2	BE723626
A_73_117528	1.00544	1.04852	-1.89355	1.04284	-1.90386	-1.98542	Cluster3	BM431428
A_73_117560	1.07798	1.08044	1.87123	1.00229	1.73587	1.73191	Cluster2	XM_585669	LSP1	Bos taurus similar to Homo sapiens lymphocyte-specific protein 1 (LSP1), transcript variant 1
A_73_117565	-1.12884	-1.06166	-2.34632	1.06328	-2.07852	-2.21004	Cluster3	AW668795
A_73_117573	1.05079	1.01759	2.45802	-1.03263	2.33921	2.41553	Cluster1	NM_001034810	SEPX1	Bos taurus similar to Homo sapiens selenoprotein X, 1 (SEPX1)
A_73_117617	1.50651	1.78019	4.90879	1.18166	3.25839	2.75746	Cluster1	NM_001034696	HSD3B7	Bos taurus similar to Homo sapiens hydroxy-delta-5-steroid dehydrogenase, 3 beta- and steroid delta-isomerase 7 (HSD3B7)
A_73_117665	-1.07045	-1.1014	-2.09206	-1.02892	-1.95438	-1.89946	Cluster3	XM_865216	CLDN12	PREDICTED: Bos taurus similar to claudin 12 (LOC613957)
A_73_117706	1.30174	1.68284	6.72553	1.29276	5.16656	3.99653	Cluster1	XM_609569	PADI6	PREDICTED: Bos taurus similar to peptidylarginine deiminase type 6 (LOC531084)
A_73_117735	-1.01419	-3.06191	-4.69273	-3.01908	-4.62708	-1.53261	Cluster4	XM_580564	PDZD4	Bos taurus similar to Homo sapiens PDZ domain containing 4 (PDZD4)
A_73_117780	1.09413	1.88362	3.07174	1.72157	2.80748	1.63076	Cluster2	XM_868609	PNKD	Bos taurus similar to Homo sapiens paroxysmal nonkinesiogenic dyskinesia (PNKD), transcript variant 1
A_73_117822	-1.28751	-3.78918	-3.61266	-2.94302	-2.80592	1.04886	Cluster4	XM_869111	HDAC4	PREDICTED: Bos taurus similar to Histone deacetylase 4 (HD4) (LOC616961)
A_73_117851	1.41313	1.63637	2.16516	1.15797	1.53217	1.32315	Cluster2	NM_174231	ADRB2	Bos taurus adrenergic, beta-2, receptor, surface (ADRB2)
A_73_117887	1.37175	1.80857	2.72713	1.31844	1.98806	1.50789	Cluster2	XM_864651	SERPINB10	Bos taurus similar to Homo sapiens serpin peptidase inhibitor, clade B (ovalbumin), member 10 (SERPINB10)
A_73_117897	1.09151	-1.05971	5.09969	-1.15669	4.67213	5.40421	Cluster5	NM_001038687	LOC255649	Bos taurus oocyte-secreted protein variant 1 (LOC616216)
A_73_117905	-1.59396	-1.11464	-3.18335	1.43003	-1.99713	-2.85595	Cluster3	XM_869751	KBTBD4	Bos taurus similar to Homo sapiens kelch repeat and BTB (POZ) domain containing 4 (KBTBD4), transcript variant 1
A_73_117931	1.04778	1.12392	2.32047	1.07267	2.21465	2.06461	Cluster1	XM_617789	POLD3	Bos taurus similar to Homo sapiens polymerase (DNA-directed), delta 3, accessory subunit (POLD3)
A_73_118020	1.01131	-1.00652	2.98736	-1.0179	2.95396	3.00683	Cluster5	EE897096	TGFA	Bos taurus similar to Homo sapiens transforming growth factor, alpha (TGFA)
A_73_118029	1.67835	2.68994	6.9006	1.60273	4.11154	2.56534	Cluster1	BI539792	SLC7A11	Bos taurus similar to Homo sapiens solute carrier family 7, (cationic amino acid transporter, y+ system) member 11 (SLC7A11)
A_73_118051	1.2225	1.28175	4.84737	1.04847	3.96513	3.78183	Cluster1	NM_001034261	UBTD1	Bos taurus similar to Homo sapiens ubiquitin domain containing 1 (UBTD1)
A_73_118080	-1.09068	-1.07204	-1.81172	1.01739	-1.66109	-1.68997	Cluster3	NM_181450	CEP57	Bos taurus translokin (LOC353245)
A_73_118150	1.12506	1.31026	2.77884	1.16462	2.46996	2.12083	Cluster1	EE892366	FLJ44635	Bos taurus similar to Homo sapiens TPT1-like protein (FLJ44635)
A_73_118220	-1.07546	-1.01547	-1.81238	1.05908	-1.68521	-1.78477	Cluster3	XM_868742	ZFP90	PREDICTED: Bos taurus similar to Zinc finger protein 90 (Zfp-90) (Zinc finger protein NK10) (LOC616663)
A_73_118249	1.22649	1.64924	4.6592	1.34468	3.7988	2.82507	Cluster1	BM251360	VSTM1
A_73_118281	1.12824	1.32731	3.0061	1.17645	2.66442	2.2648	Cluster1	XM_590474	GPR4	Bos taurus similar to Homo sapiens G protein-codownled receptor 4 (GPR4)
A_73_118287	-1.02475	-1.1483	2.34696	-1.12057	2.40504	2.69502	Cluster5	XM_606794	IGF1R	PREDICTED: Bos taurus insulin-like growth factor 1 receptor (IGF1R)
A_73_118295	1.30171	1.72347	4.58234	1.32401	3.52025	2.65879	Cluster1	NM_001024929	BHLHB2	Bos taurus differentiated embryo chondrocyte expressed gene 1 (BHLHB2)
A_73_118340	-1.02128	1.08005	2.04255	1.10304	2.08601	1.89116	Cluster1	XM_871216	BTBD9	Bos taurus similar to Homo sapiens BTB (POZ) domain containing 9 (BTBD9)
A_73_118356	1.3169	1.71864	5.21009	1.30506	3.95633	3.03152	Cluster1	XM_606038	SYTL1	Bos taurus similar to Homo sapiens synaptotagmin-like 1 (SYTL1)
A_73_118391	1.01678	1.25267	2.50888	1.232	2.46747	2.00282	Cluster1	XM_611024	KCNK7	Bos taurus similar to Homo sapiens potassium channel, subfamily K, member 7 (KCNK7), transcript variant A
A_73_118416	1.09798	1.28422	2.65604	1.16962	2.41903	2.06822	Cluster1	XM_582721	MYADM	Bos taurus similar to Homo sapiens myeloid-associated differentiation marker (MYADM), transcript variant 2
A_73_118427	1.085	1.06276	1.81469	-1.02093	1.67253	1.70753	Cluster2	XM_589065	TRIOBP	Bos taurus similar to Homo sapiens TRIO and F-actin binding protein (TRIOBP), transcript variant 1
A_73_118437	1.31057	1.38058	2.39809	1.05342	1.8298	1.73701	Cluster2	CB461538
A_73_118448	-1.06631	-1.01526	-1.80786	1.05029	-1.69543	-1.78069	Cluster3	XM_590519	TUBGCP5	Bos taurus similar to Homo sapiens tubulin, gamma complex associated protein 5 (TUBGCP5)
A_73_118452	1.11089	1.11417	2.65508	1.00295	2.39004	2.38302	Cluster1	XM_878295	CCPG1	Bos taurus similar to Homo sapiens cell cycle progression 1 (CCPG1), transcript variant 1
A_73_118464	1.07241	1.12707	2.55478	1.05097	2.38228	2.26674	Cluster1	XM_581493	RALB	Bos taurus similar to Homo sapiens v-ral simian leukemia viral oncogene homolog B (ras related; GTP binding protein) (RALB)
A_73_118518	-1.29325	-1.15347	-1.8361	1.12119	-1.41975	-1.59181	Cluster3	XM_865712	ANGEL2	Bos taurus similar to Homo sapiens angel homolog 2 (Drosophila) (ANGEL2)
A_73_118542	1.24878	-1.34881	2.64172	-1.68437	2.11544	3.56319		XM_596958	SLC25A20	Bos taurus similar to Homo sapiens solute carrier family 25 (carnitine/acylcarnitine translocase), member 20 (SLC25A20), nuclear gene encoding mitochondrial protein
A_73_118568	2.37839	3.56503	11.9213	1.49893	5.01232	3.34394	Cluster1	NM_174253	C4BPB	Bos taurus complement component 4-binding protein, beta (C4BPB)
A_73_118601	1.15574	1.16372	2.19733	1.0069	1.90123	1.88819	Cluster1	XM_604345	RBPSUH	Bos taurus similar to Homo sapiens recombining binding protein sdownpressor of hairless (Drosophila) (RBPSUH), transcript variant 2
A_73_118660	-1.32377	-1.01267	-2.53684	1.30721	-1.91637	-2.50511	Cluster3	XM_618053	LRP6	PREDICTED: Bos taurus similar to low density lipoprotein receptor-related protein 6 (LOC537866)
A_73_118664	1.06305	1.36406	1.92835	1.28315	1.81397	1.41369	Cluster2	BF044805	SMURF1	Bos taurus similar to Homo sapiens SMAD specific E3 ubiquitin protein ligase 1 (SMURF1), transcript variant 2
A_73_118673	-1.06319	-11.1561	-20.5481	-10.493	-19.3268	-1.84187	Cluster4	XM_870159	MAL	PREDICTED: Bos taurus similar to Myelin and lymphocyte protein (T-lymphocyte maturation-associated protein) (LOC617833)
A_73_118680	-1.55804	-1.57869	-3.21345	-1.01326	-2.0625	-2.03552	Cluster3	XM_582707	IDO1	Bos taurus similar to Homo sapiens indoleamine-pyrrole 2,3 dioxygenase (INDO)
A_73_118686	-1.09393	-1.51524	-2.32505	-1.38513	-2.1254	-1.53444	Cluster6	NM_001034328	OSR2	Bos taurus similar to Homo sapiens odd-skipped related 2 (Drosophila) (OSR2)
A_73_118701	1.10929	1.1628	2.03069	1.04824	1.83062	1.74637	Cluster2	CB439323	G6PD
A_73_118723	2.19268	3.25463	12.9357	1.48432	5.89947	3.97454	Cluster1	XM_604716	EMR3	Bos taurus similar to Homo sapiens egf-like module containing, mucin-like, hormone receptor-like 3 (EMR3), transcript variant 1
A_73_118758	1.59079	2.2591	6.34154	1.42011	3.98642	2.80711	Cluster1	NM_174147	PLAU	Bos taurus plasminogen activator, urokinase (PLAU)
A_73_118773	-1.14229	-1.0521	-2.35256	1.08572	-2.05951	-2.23606	Cluster3	XM_582657	ZC3H6	Bos taurus similar to Homo sapiens zinc finger CCCH-type containing 6 (ZC3H6)
A_73_118797	1.14668	-1.04059	2.04298	-1.19323	1.78165	2.12591	Cluster1	NM_001038582	ETFB	Bos taurus similar to Homo sapiens electron-transfer-flavoprotein, beta polypeptide (ETFB), transcript variant 1
A_73_118817	1.02414	1.03574	2.98547	1.01132	2.91508	2.88245	Cluster1	XM_588320	CFP	Bos taurus similar to Homo sapiens complement factor properdin (CFP)
A_73_118843	1.15152	1.134	2.27419	-1.01544	1.97495	2.00545	Cluster1	XM_590032	RRP12	Bos taurus similar to Homo sapiens KIAA0690 (KIAA0690)
A_73_118861	1.1217	1.13236	1.94839	1.0095	1.737	1.72065	Cluster2	XM_595526	FBXW5	Bos taurus similar to Homo sapiens F-box and WD-40 domain protein 5 (FBXW5)
A_73_118949	1.11825	2.12856	2.91977	1.90348	2.61102	1.37171	Cluster2	XM_868411	RAB26	Bos taurus similar to Homo sapiens RAB26, member RAS oncogene family (RAB26)
A_73_118952	-1.64507	-1.4445	-5.1267	1.13886	-3.11639	-3.54912	Cluster3	AV615078	AXL	Bos taurus similar to Homo sapiens AXL receptor tyrosine kinase (AXL), transcript variant 1
A_73_118955	-1.18847	-1.19714	1.60684	-1.00729	1.90968	1.9236		NM_001013590	TPM1	Bos taurus tropomyosin 1 (alpha) (TPM1)
A_73_118981	-1.41191	-2.20074	-3.28727	-1.5587	-2.32825	-1.49371	Cluster4	CB468210	RCBTB1	Bos taurus similar to Homo sapiens regulator of chromosome condensation (RCC1) and BTB (POZ) domain containing protein 1 (RCBTB1)
A_73_119030	1.12284	-1.14108	2.09257	-1.28126	1.86364	2.3878		NM_001034247	GADD45A	Bos taurus similar to Homo sapiens growth arrest and DNA-damage-inducible, alpha (GADD45A)
A_73_119037	1.19016	1.60062	2.62546	1.34488	2.20597	1.64028	Cluster2	NM_174578	PLA2G7	Bos taurus phospholipase A2, grodown VII (platelet-activating factor acetylhydrolase, plasma) (PLA2G7)
A_73_119041	-1.68271	-6.40545	-5.44774	-3.80663	-3.23749	1.1758	Cluster4	XM_600631	CDSN	PREDICTED: Bos taurus similar to corneodesmosin precursor (LOC522351)
A_73_119087	1.49698	2.36989	7.41179	1.58312	4.95117	3.12749	Cluster1	BE809722
A_73_119159	1.2364	2.0327	7.33022	1.64405	5.92869	3.60615	Cluster1	XM_864332	PRR16	Bos taurus similar to Homo sapiens similar to RIKEN cDNA 6030419C18 gene (LOC388135)
A_73_119179	-1.06489	-1.16202	-1.85036	-1.09121	-1.7376	-1.59237	Cluster3	XM_584587	C1orf103	Bos taurus similar to Homo sapiens chromosome 1 open reading frame 103 (C1orf103), transcript variant 1
A_73_119197	1.02525	1.04518	1.86888	1.01944	1.82285	1.78809	Cluster2	NM_001040495	IGFBP6	Bos taurus similar to Homo sapiens insulin-like growth factor binding protein 6 (IGFBP6)
A_73_119271	1.03543	1.27958	2.29442	1.2358	2.21592	1.79311	Cluster2	XM_593703	CYSLTR2	Bos taurus similar to Homo sapiens cysteinyl leukotriene receptor 2 (CYSLTR2)
A_73_119307	-1.23201	-1.13076	-2.4817	1.08954	-2.01435	-2.19472	Cluster3	XM_614142	FAM105A	Bos taurus similar to Homo sapiens family with sequence similarity 105, member A (FAM105A)
A_73_119316	-1.07709	-1.11977	-1.8025	-1.03962	-1.67349	-1.60971	Cluster3	NC_006853	MT-ND1	Bos taurus NADH dehydrogenase subunit 1 (ND1)
A_73_119325	-1.03201	-1.05158	3.05548	-1.01896	3.15328	3.21307	Cluster1	XM_593748	TP53I11	Bos taurus similar to Homo sapiens tumor protein p53 inducible protein 11 (TP53I11)
A_73_119436	-1.00592	1.07764	2.08787	1.08402	2.10024	1.93744	Cluster2	XM_604655	SLC13A3	Bos taurus similar to Homo sapiens solute carrier family 13 (sodium-dependent dicarboxylate transporter), member 3 (SLC13A3), transcript variant 1
A_73_119480	1.26348	1.94956	4.44116	1.54301	3.51502	2.27803	Cluster1	XM_869689	ADORA3	PREDICTED: Bos taurus similar to Adenosine A3 receptor (LOC617432)
A_73_119485	1.35334	1.57497	4.36713	1.16376	3.22692	2.77283	Cluster1	NM_001038152	ZNF821	Bos taurus similar to Homo sapiens hypothetical protein LOC55565 (LOC55565)
A_73_119500	1.06	1.13762	2.56519	1.07323	2.42	2.25487	Cluster1	XM_613223	PAK1	Bos taurus similar to Homo sapiens p21/Cdc42/Rac1-activated kinase 1 (STE20 homolog, yeast) (PAK1)
A_73_119514	-1.07585	-1.13282	-1.82893	-1.05296	-1.7	-1.61449	Cluster3	XM_582773	ATIC	Bos taurus similar to Homo sapiens 5-aminoimidazole-4-carboxamide ribonucleotide formyltransferase/IMP cyclohydrolase (ATIC)
A_73_119515	-1.23499	-4.35111	-6.82597	-3.52321	-5.52716	-1.56879	Cluster4	EE944300	MAMLD1	Bos taurus similar to Homo sapiens chromosome X open reading frame 6 (CXorf6)
A_73_119593	1.03671	1.0887	2.02637	1.05014	1.95461	1.86128	Cluster2	XM_589285	CNR2	Bos taurus similar to Homo sapiens cannabinoid receptor 2 (macrophage) (CNR2)
A_73_119604	1.32643	2.03146	4.32049	1.53153	3.25724	2.12679	Cluster1	NM_001040590	RNASE4	Bos taurus similar to Homo sapiens ribonuclease, RNase A family, 4 (RNASE4), transcript variant 2
A_73_119705	-1.04235	1.10086	-2.76646	1.14748	-2.65405	-3.04549	Cluster3	XM_613138	C4orf16	Bos taurus similar to Homo sapiens chromosome 4 open reading frame 16 (C4orf16)
A_73_119729	-1.002	-1.06168	2.54032	-1.05956	2.5454	2.697	Cluster5	XM_580992	FAM129A	Bos taurus similar to Homo sapiens chromosome 1 open reading frame 24 (C1orf24), transcript variant 2
A_73_119757	1.23473	2.10553	3.67588	1.70525	2.97706	1.74582	Cluster2	CB457569	MAPK7	Bos taurus similar to Homo sapiens mitogen-activated protein kinase 7 (MAPK7), transcript variant 3
A_73_119767	1.33007	1.82532	4.75746	1.37235	3.57685	2.60637	Cluster1	XM_604156	CCDC85B	PREDICTED: Bos taurus similar to Delta-interacting protein A (Hepatitis delta antigen interacting protein A) (LOC525800)
A_73_119810	1.15495	1.24048	1.85573	1.07405	1.60676	1.49598	Cluster2	XM_585394	TMEM11	Bos taurus similar to Homo sapiens transmembrane protein 11 (TMEM11)
A_73_119826	1.18237	1.31745	1.98627	1.11424	1.67991	1.50767	Cluster2	XM_865309	COG2	Bos taurus similar to Homo sapiens component of oligomeric golgi complex 2 (COG2)
A_73_119861	-1.11738	-1.11451	-1.93652	1.00257	-1.73309	-1.73754	Cluster3	CB467793	LRP6
A_73_119883	1.19745	1.47519	3.48129	1.23194	2.90725	2.3599	Cluster1	NM_001014967	THSD1	Bos taurus thrombospondin type I domain-containing 1 (THSD1)
A_73_119923	-1.00816	-1.00016	-1.80856	1.008	-1.79392	-1.80828	Cluster3	AW314596	CAMK2D	Bos taurus similar to Homo sapiens calcium/calmodulin-dependent protein kinase (CaM kinase) II delta (CAMK2D), transcript variant 1
A_73_119925	-1.41129	-1.19711	2.72776	1.17891	3.84965	3.26543	Cluster5	XM_592550	LRG1	Bos taurus similar to Homo sapiens leucine-rich alpha-2-glycoprotein 1 (LRG1)
A_73_119942	2.23269	3.18093	3.11143	1.42471	1.39358	-1.02234	Cluster2	XM_583464	CTTN	Bos taurus similar to Homo sapiens cortactin (CTTN), transcript variant 1
A_73_119952	-1.21717	-1.07805	-2.38896	1.12905	-1.96271	-2.21601	Cluster3	CB448294	BBS7	Bos taurus similar to Homo sapiens Bardet-Biedl syndrome 7 (BBS7), transcript variant 1
A_73_119958	1.08613	1.13159	1.94461	1.04185	1.7904	1.71847	Cluster2	XM_882067	CTSF	Bos taurus similar to Homo sapiens cathepsin F (CTSF)
A_73_119981	1.27186	1.35477	2.15582	1.06519	1.69502	1.59129	Cluster2	XM_605252	CAMK1D	Bos taurus similar to Homo sapiens calcium/calmodulin-dependent protein kinase ID (CAMK1D), transcript variant 2
A_73_120014	1.34869	2.01217	6.75199	1.49195	5.00635	3.35558	Cluster1	XM_617957	GFI1B	Bos taurus similar to Homo sapiens growth factor independent 1B (potential regulator of CDKN1A, translocated in CML) (GFI1B)
A_73_120022	-2.80432	-2.82645	-16.9281	-1.00789	-6.03643	-5.98916		NM_175700	CXCL1	Bos taurus chemokine (C-X-C motif) ligand 1 (CXCL1)
A_73_120023	1.34313	1.6383	5.96681	1.21976	4.44246	3.64208	Cluster1	XM_584904	PADI4	Bos taurus similar to Homo sapiens peptidyl arginine deiminase, type IV (PADI4)
A_73_120046	-1.24084	-3.54877	-3.36628	-2.85996	-2.7129	1.05421	Cluster4		MIR324	Putative orthologue of human miRNA hsa-miR-324-3p on chr 17, (-) strand. Mature length 22 nt, stem-loop length 83 nt. Source: NW_929470.1:c 9942-89860
A_73_120048	1.93333	3.54772	10.7573	1.83503	5.56412	3.03217	Cluster1	XM_588462	SIGLEC5	PREDICTED: Bos taurus similar to Sialic acid binding Ig-like lectin 5 precursor (Siglec-5) (Obesity-binding protein 2) (OB-binding protein 2) (OB-BP2) (CD33 antigen-like 2) (CD170 antigen) (LOC511180)
A_73_120110	1.20365	2.68	10.0037	2.22655	8.31113	3.73274	Cluster1	XM_614808	TKDP5	PREDICTED: Bos taurus trophoblast Kunitz domain protein 5 (TKDP5)
A_73_120112	1.07403	-1.3179	1.85207	-1.41546	1.72442	2.44085		NM_176657	FCGRT	Bos taurus Fc fragment of IgG, receptor, transporter, alpha (FCGRT)
A_73_120156	-1.17216	-1.32608	-2.0136	-1.13131	-1.71785	-1.51846	Cluster3	NM_181034	ROGRIP1	Bos taurus RPGR-interacting protein 1 (RPGRIP1)
A_73_120199	-2.1977	-1.43029	-4.35704	1.53655	-1.98254	-3.04627	Cluster3	EE934046
A_73_120203	-1.0212	1.04539	-1.72704	1.06754	-1.69119	-1.80542	Cluster3	XM_616517	ZMYM5	PREDICTED: Bos taurus similar to Zinc finger protein 237 (Zinc finger protein 198-like 1), transcript variant 1 (LOC536389)
A_73_120235	1.23492	1.25409	2.86786	1.01552	2.3223	2.28681	Cluster1	CB531261	HIPK2
A_73_120284	1.05192	1.09954	-1.6475	1.04527	-1.73303	-1.81149	Cluster3	NM_001012282	GPAM	Bos taurus mitochondrial glycerol phosphate acyltransferase (GPAM)
A_73_120340	1.26612	1.38912	3.52879	1.09715	2.78709	2.5403	Cluster1	XM_869161	NT5M	Bos taurus similar to Homo sapiens 5',3'-nucleotidase, mitochondrial (NT5M), nuclear gene encoding mitochondrial protein
A_73_120349	1.17542	1.39042	3.15155	1.18291	2.68121	2.26662	Cluster1	XM_868147	ROGDI	Bos taurus similar to Homo sapiens rogdi homolog (Drosophila) (ROGDI)
A_73_120356	-1.23346	-1.18672	-1.91644	1.03938	-1.55371	-1.6149	Cluster3	CB440140	PDE4B	Bos taurus similar to Homo sapiens phosphodiesterase 4B, cAMP-specific (phosphodiesterase E4 dunce homolog, Drosophila) (PDE4B), transcript variant a
A_73_120376	1.19346	1.4192	3.72507	1.18915	3.12124	2.62476	Cluster1	XM_585763	RAB3GAP2	PREDICTED: Bos taurus similar to rab3 GTPase-activating protein, non-catalytic subunit, transcript variant 1 (LOC539227)
A_73_120486	1.10508	1.12764	2.24306	1.02042	2.02977	1.98916	Cluster1	NM_001014929	ITGA2B	Bos taurus integrin alpha 2b (ITGA2B)
A_73_120558	-1.17898	-1.02444	-2.3583	1.15086	-2.00028	-2.30204	Cluster3	BM253606
A_73_120570	1.18658	1.49467	2.38116	1.25964	2.00674	1.5931	Cluster2	XM_592526	SSH3	Bos taurus similar to Homo sapiens slingshot homolog 3 (Drosophila) (SSH3), transcript variant 1
A_73_120590	-1.12848	-1.08574	-2.38484	1.03936	-2.11333	-2.1965	Cluster3	NM_174722	CEP290	Bos taurus similar to Homo sapiens centrosomal protein 290kDa (CEP290)
A_73_120601	-1.1746	-1.10788	-1.80185	1.06022	-1.53402	-1.6264	Cluster3	CB221383	RAD23B	Bos taurus similar to Homo sapiens RAD23 homolog B (S. cerevisiae) (RAD23B)
A_73_120637	1.32743	1.26493	4.1055	-1.04941	3.09283	3.24563	Cluster1	XM_871156	ART5	PREDICTED: Bos taurus similar to ADP-ribosyltransferase 5 precursor (LOC618836)
A_73_120642	1.47305	2.22879	7.32284	1.51305	4.97122	3.28557	Cluster1	EE955064	ADORA2A
A_73_120653	1.10625	1.1044	1.84921	-1.00167	1.67161	1.6744	Cluster2	XM_864806	GAPDH	PREDICTED: Bos taurus similar to glyceraldehyde-3-phosphate dehydrogenase (LOC514503)
A_73_120666	1.09426	1.39909	2.77059	1.27857	2.53193	1.98028	Cluster1	BE683400	ZFP90
A_73_120707	3.70997	7.77368	22.3503	2.09535	6.02439	2.87513	Cluster1	XM_596318	EMR4P	Bos taurus similar to PREDICTED: Homo sapiens egf-like module containing, mucin-like, hormone receptor-like 4 (EMR4)
A_73_120713	-1.6886	-3.98977	-3.97312	-2.36277	-2.35291	1.00419	Cluster4	XM_598392	HIPK4	Bos taurus similar to Homo sapiens homeodomain interacting protein kinase 4 (HIPK4)
A_73_120741	1.21715	1.4114	3.20339	1.1596	2.63189	2.26966	Cluster1	NM_174009	CD34	Bos taurus CD34 antigen (CD34)
A_73_120754	1.13711	1.19785	2.19959	1.05342	1.93437	1.83628	Cluster1	NM_001034461	TMEM106C	Bos taurus similar to Homo sapiens transmembrane protein 106C (TMEM106C)
A_73_120761	1.35983	1.9222	2.68508	1.41355	1.97457	1.39688	Cluster2	NM_001034214	UBL4A	Bos taurus similar to Homo sapiens ubiquitin-like 4A (UBL4A)
A_73_120782	-1.17897	-1.20645	-3.09956	-1.02331	-2.62904	-2.56915	Cluster3	XM_866344	UBE2J1	Bos taurus similar to Homo sapiens ubiquitin-conjugating enzyme E2, J1 (UBC6 homolog, yeast) (UBE2J1)
A_73_120803	1.08859	1.55791	2.31003	1.43112	2.12204	1.48278	Cluster2	XM_583636	GARNL1	PREDICTED: Bos taurus similar to GTPase activating RANGAP domain-like 1 isoform 2 (LOC507082)
A_73_120807	-1.12735	-1.11814	-2.34125	1.00823	-2.07677	-2.09388	Cluster3	XM_611730	KIAA1598	Bos taurus similar to Homo sapiens KIAA1598 (KIAA1598)
A_73_120863	1.13966	1.1072	2.04694	-1.02932	1.7961	1.84876	Cluster1	XM_878597	FBXW7	Bos taurus similar to Homo sapiens F-box and WD-40 domain protein 7 (archipelago homolog, Drosophila) (FBXW7), transcript variant 2
A_73_120926	1.04503	1.04072	2.03927	-1.00415	1.95139	1.95948	Cluster1	XM_581489	FGD4	Bos taurus similar to Homo sapiens FYVE, RhoGEF and PH domain containing 4 (FGD4)
A_73_120954	1.16085	1.5444	2.03922	1.3304	1.75666	1.3204	Cluster2	XM_606600	NR2F6	Bos taurus similar to Homo sapiens nuclear receptor subfamily 2, grodown F, member 6 (NR2F6)
A_73_120989	1.1671	1.20196	4.0721	1.02986	3.48907	3.38789	Cluster1	XM_585060	TMED3	Bos taurus similar to Homo sapiens transmembrane emp24 protein transport domain containing 3 (TMED3)
A_73_120990	-1.07546	-1.06317	-2.23603	1.01156	-2.07914	-2.10317	Cluster3	XM_613809	BLM	Bos taurus similar to Homo sapiens Bloom syndrome (BLM)
A_73_121049	1.15418	1.23073	1.90513	1.06632	1.65063	1.54797	Cluster2	XM_581657	VAMP3	Bos taurus similar to Homo sapiens vesicle-associated membrane protein 3 (cellubrevin) (VAMP3)
A_73_121055	1.18144	1.17519	2.18678	-1.00531	1.85095	1.86078	Cluster1	BM482474	CSRP1	Bos taurus similar to Homo sapiens cysteine and glycine-rich protein 1 (CSRP1)
A_73_121069	2.70783	4.70918	16.932	1.7391	6.25297	3.59552	Cluster1	XM_588402	SUCNR1	Bos taurus similar to Homo sapiens succinate receptor 1 (SUCNR1)
A_73_121176	-1.06124	1.01732	-1.87355	1.07963	-1.76543	-1.90601	Cluster3	BM252077
A_73_121240	1.36589	1.50188	6.94671	1.09956	5.08584	4.62535	Cluster1	BM362190	IL18RAP	Bos taurus similar to Homo sapiens interleukin 18 receptor accessory protein (IL18RAP)
A_73_121258	1.00117	-1.19473	2.43592	-1.19613	2.43307	2.91027	Cluster5	NM_176858	ALPL	Bos taurus alkaline phosphatase, liver/bone/kidney (ALPL)
A_73_121285	-1.22889	-1.1525	-2.34374	1.06628	-1.90721	-2.03362	Cluster3	BE667068	IDS	Bos taurus similar to Homo sapiens iduronate 2-sulfatase (Hunter syndrome) (IDS), transcript variant 1
A_73_121294	1.16871	1.26466	1.86702	1.0821	1.59751	1.4763	Cluster2	NM_001035308	HEMK1	Bos taurus similar to Homo sapiens HemK methyltransferase family member 1 (HEMK1)
A_73_121330	1.12652	1.34074	2.47592	1.19016	2.19785	1.84669	Cluster2	NM_001015613	CKB	Bos taurus similar to Chain A, Crystal Structure Of Bovine Retinal Creatine Kinase (LOC516210)
